# Supplementary material for: Visualization of gaseous iodine adsorption on single zeolitic imidazolate framework-90 particles
Source: Nat Commun. 2021 Jul 23;12:4483. doi: 10.1038/s41467-021-24830-1 (PMC8302588; doi:10.1038/s41467-021-24830-1)
Supplement: Supplementary file 5 — Source data [file 41467_2021_24830_MOESM5_ESM.xlsx]

## Sheet: Figure 2
Figure 2c					Figure 2d				Figure 2e						Figure 2f
	Wavelength (nm)	ZIF-90	I2@ZIF-90			Wavelength (nm)	I2			Time (s)	Red	Green	Blue			q mg/g	ΔIB (a.u.)
	400.248	3302.38	2600.09			401	1.125			0	129.24	149.349	231.144			21.9993	28.5012
	400.603	3334.57	2623.22			402	1.12502			3	129.164	146.769	212.331			40.6995	46.7657
	400.959	3359.62	2629.82			403	1.12501			6	129.16	144.293	194.505			81.698	107.612
	401.314	3382.48	2625.44			404	1.12498			9	129.229	141.921	177.665			112.998	119.984
	401.67	3389.71	2609.81			405	1.12494			12	129.37	139.653	161.811			210.396	196.593
	402.025	3423.62	2615.03			406	1.12488			15	129.584	137.489	146.944
	402.38	3453.9	2695.5			407	1.1248			18	129.87	135.428	133.064
	402.736	3475.38	2705.97			408	1.1247			21	130.228	133.471	120.17
	403.091	3516.1	2716.52			409	1.12458			24	130.659	131.617	108.263
	403.446	3413.1	2581.98			410	1.12445			27	131.162	129.868	97.3418
	403.801	3431.81	2571.27			411	1.12429			30	131.738	128.222	87.4076
	404.157	3320.1	2538.01			412	1.12408			33	132.755	126.552	76.0042
	404.512	3349.38	2539.84			413	1.12385			36	133.797	125.101	66.5296
	404.867	3350.57	2524.17			414	1.12361			39	134.84	123.839	59.2226
	405.222	3377.38	2533.32			415	1.12337			42	135.929	122.922	54.4934
	405.577	3394.52	2530.87			416	1.12314			45	136.778	121.819	51.2133
	405.932	3396	2498.46			417	1.12292			48	137.573	120.91	48.9423
	406.287	3415.57	2505.93			418	1.12274			51	138.407	120.265	47.6332
	406.642	3442.19	2516.08			419	1.12256			54	138.823	119.03	45.4315
	406.997	3481.14	2538.07			420	1.12239			57	139.353	117.997	43.8479
	407.352	3519.19	2539.19			421	1.12223			60	139.703	116.675	41.8197
	407.707	3539.57	2530.62			422	1.1221			63	140.156	115.628	40.164
	408.062	3562.71	2525.48			423	1.12199			66	140.368	114.093	38.1107
	408.417	3581.24	2523.51			424	1.12192			69	140.649	112.682	36.2807
	408.772	3607.14	2533.99			425	1.1219			72	140.913	111.405	34.7528
	409.127	3634.57	2532.6			426	1.12189			75	141.074	110.086	33.2849
	409.482	3648.24	2527.61			427	1.12187			78	141.302	108.927	32.1259
	409.837	3679.38	2556.29			428	1.12183			81	141.543	107.966	31.0832
	410.191	3729.05	2589.49			429	1.12177			84	141.657	106.959	30.0728
	410.546	3750.29	2558.93			430	1.1217			87	141.808	106.091	29.2623
	410.901	3777	2560.22			431	1.12165			90	141.868	105.167	28.427
	411.256	3795.48	2580.78			432	1.12162			93	142.011	104.546	27.8478
	411.61	3815.76	2589.33			433	1.1216			96	142.078	103.797	27.2792
	411.965	3827.95	2598.8			434	1.12157			99	142.213	103.254	26.8006
	412.32	3863.29	2596.26			435	1.12154			102	142.331	102.714	26.3677
	412.674	3888.76	2584.99			436	1.12153			105	142.354	102.03	25.9032
	413.029	3914.52	2577.58			437	1.12154			108	142.493	101.752	25.6917
	413.384	3949.1	2597.13			438	1.12158			111	142.471	101.267	25.387
	413.738	3976	2602.34			439	1.12165			114	142.362	100.526	24.9973
	414.093	3993.86	2592.9			440	1.12178			117	142.241	99.8266	24.6162
	414.447	3997.43	2597.76			441	1.12193			120	142.101	99.1313	24.2595
	414.802	4014.76	2596.14			442	1.12211			123	141.981	98.5289	23.9108
	415.156	4038.38	2600.05			443	1.1223			126	141.818	97.8041	23.5101
	415.511	4065.9	2615.68			444	1.12254			129	141.639	97.0832	23.1609
	415.865	4093.52	2617.78			445	1.12278			132	141.528	96.5464	22.8665
	416.22	4112.48	2610.19			446	1.12301			135	141.386	96.0432	22.5881
	416.574	4123.86	2613.48			447	1.12324			138	141.161	95.4297	22.294
	416.928	4157.67	2623.07			448	1.12354			141	140.969	95.0296	22.0853
	417.283	4169.62	2613.37			449	1.12389			144	140.746	94.591	21.8403
	417.637	4171.76	2586.37			450	1.12426			147	140.451	93.9576	21.5755
	417.991	4200.52	2590.53			451	1.12465			150	140.238	93.6032	21.4297
	418.346	4233.14	2588.24			452	1.12508			153	140.025	93.1456	21.2233
	418.7	4266	2597.74			453	1.12556			156	139.809	92.6958	21.0254
	419.054	4289.81	2611.36			454	1.12607			159	139.589	92.2538	20.836
	419.408	4309.76	2614.83			455	1.1266			162	139.366	91.8196	20.6551
	419.762	4318.24	2612.2			456	1.12717			165	139.14	91.3932	20.4828
	420.117	4345.05	2634.37			457	1.12777			168	138.91	90.9746	20.319
	420.471	4356.43	2632.63			458	1.12842			171	138.677	90.5639	20.1637
	420.825	4375.43	2641.78			459	1.12912			174	138.441	90.1609	20.0169
	421.179	4397.24	2655.22			460	1.12985			177	138.201	89.7658	19.8786
	421.533	4426.33	2676.5			461	1.13058			180	137.958	89.3785	19.7489
	421.887	4453.33	2704.61			462	1.13138
	422.241	4481.48	2748.5			463	1.13224
	422.595	4484.81	2742.15			464	1.13317
	422.949	4496.95	2744.62			465	1.1341
	423.303	4520.67	2732.03			466	1.13506
	423.657	4544.33	2737.79			467	1.13608
	424.011	4577	2748.41			468	1.13713
	424.365	4601	2768.02			469	1.1382
	424.719	4638.81	2790.96			470	1.13931
	425.072	4663.52	2785.89			471	1.14048
	425.426	4679.62	2782.96			472	1.14172
	425.78	4690.86	2767.33			473	1.14301
	426.134	4722.57	2758.02			474	1.14432
	426.487	4748.24	2756.57			475	1.14566
	426.841	4776.67	2749.92			476	1.14702
	427.195	4804.76	2752.16			477	1.14842
	427.549	4804.67	2730.45			478	1.14985
	427.902	4823.38	2733.99			479	1.15128
	428.256	4840.43	2718.24			480	1.15271
	428.609	4856.48	2722.82			481	1.15415
	428.963	4868.67	2712.04			482	1.15564
	429.317	4877.24	2678.77			483	1.15716
	429.67	4882.24	2658.13			484	1.1587
	430.024	4910.57	2666.44			485	1.16023
	430.377	4943.05	2683.79			486	1.16179
	430.73	4954.48	2686.12			487	1.16334
	431.084	5013.14	2714.94			488	1.1649
	431.437	5023.38	2715.51			489	1.16645
	431.791	5030.71	2682.18			490	1.168
	432.144	5037.38	2681.97			491	1.16955
	432.497	5037.57	2654.65			492	1.17112
	432.851	5048.19	2654.63			493	1.1727
	433.204	5058	2660.81			494	1.17427
	433.557	5055.43	2626.14			495	1.17581
	433.911	5059.38	2627.01			496	1.17733
	434.264	5077.48	2627.7			497	1.17883
	434.617	5088.05	2612.13			498	1.18031
	434.97	5115.95	2638.58			499	1.18178
	435.323	5147.14	2656.03			500	1.18321
	435.676	5165.52	2687			501	1.18461
	436.029	5185.48	2679.96			502	1.18597
	436.383	5194.1	2666.16			503	1.18727
	436.736	5222.1	2652.61			504	1.18852
	437.089	5252.76	2666.04			505	1.1897
	437.442	5271.71	2672.27			506	1.19083
	437.795	5264.38	2629.73			507	1.19188
	438.148	5278.19	2623.04			508	1.19284
	438.501	5240.81	2581.58			509	1.1937
	438.853	5259.05	2563.77			510	1.19446
	439.206	5268.76	2545.29			511	1.1951
	439.559	5277.67	2527.2			512	1.19565
	439.912	5306	2537.61			513	1.19611
	440.265	5316.76	2540.75			514	1.19647
	440.618	5350.81	2577.04			515	1.19675
	440.971	5397.43	2601.86			516	1.19699
	441.323	5431	2627.22			517	1.19719
	441.676	5448.81	2657.74			518	1.19734
	442.029	5465.52	2655.91			519	1.19748
	442.381	5485.38	2665.58			520	1.19754
	442.734	5495.57	2661.61			521	1.19757
	443.087	5523.1	2674.95			522	1.19748
	443.439	5537.24	2674.91			523	1.19735
	443.792	5548.38	2699.37			524	1.19704
	444.144	5563.19	2695.16			525	1.1967
	444.497	5569	2678.93			526	1.19607
	444.85	5576.95	2693.98			527	1.19534
	445.202	5603	2696.55			528	1.19433
	445.555	5615.14	2693.84			529	1.19332
	445.907	5632.29	2701.48			530	1.19216
	446.259	5660.1	2714.87			531	1.19102
	446.612	5683.62	2730.85			532	1.18985
	446.964	5702.05	2727.52			533	1.18871
	447.317	5717.38	2720.59			534	1.1876
	447.669	5744.48	2701.17			535	1.1865
	448.021	5754.48	2690.02			536	1.18548
	448.373	5733.67	2660.83			537	1.18443
	448.726	5737.24	2642.5			538	1.18342
	449.078	5749.14	2644.65			539	1.18237
	449.43	5766.24	2639.27			540	1.18131
	449.782	5781.19	2636.87			541	1.18022
	450.135	5781.14	2623.51			542	1.17901
	450.487	5769.48	2610.06			543	1.17776
	450.839	5777.71	2596.28			544	1.17627
	451.191	5806.38	2619.68			545	1.17472
	451.543	5803.67	2615.04			546	1.17287
	451.895	5819.76	2629.1			547	1.17093
	452.247	5831.43	2642.84			548	1.16883
	452.599	5834.71	2617.11			549	1.16678
	452.951	5844.14	2622.53			550	1.16455
	453.303	5851.57	2618.7			551	1.16238
	453.655	5844.57	2637.7			552	1.16014
	454.007	5852	2632			553	1.15786
	454.359	5875.62	2657.37			554	1.15559
	454.711	5872.67	2667.26			555	1.15332
	455.062	5868.38	2655.76			556	1.15103
	455.414	5859.24	2632.58			557	1.14871
	455.766	5865.14	2653.13			558	1.14652
	456.118	5860.48	2644.65			559	1.14422
	456.47	5867.14	2664.08			560	1.142
	456.821	5872.29	2660.12			561	1.1399
	457.173	5873.14	2637.32			562	1.13773
	457.525	5883.43	2609.52			563	1.13552
	457.876	5888.52	2626.26			564	1.13344
	458.228	5900.05	2609.62			565	1.13133
	458.579	5916.86	2620.15			566	1.12907
	458.931	5944.48	2635.2			567	1.12698
	459.283	5979.24	2666.78			568	1.12495
	459.634	6006.29	2677.81			569	1.12269
	459.986	6027.05	2701.44			570	1.12052
	460.337	6037.1	2713.55			571	1.11857
	460.689	6055.19	2731.86			572	1.11642
	461.04	6071.62	2755.94			573	1.11414
	461.391	6073.57	2761.55			574	1.11217
	461.743	6071.67	2737.35			575	1.1102
	462.094	6084.38	2755.91			576	1.10793
	462.446	6097.29	2760.25			577	1.10589
	462.797	6106.1	2769.7			578	1.10409
	463.148	6124.71	2765.38			579	1.10203
	463.499	6155.33	2776.69			580	1.09993
	463.851	6154.76	2753.48			581	1.09812
	464.202	6163.86	2740.99			582	1.09627
	464.553	6165.38	2744.67			583	1.0942
	464.904	6170.95	2755.2			584	1.09234
	465.255	6189.76	2752.36			585	1.0907
	465.607	6182.24	2717.27			586	1.08904
	465.958	6178.05	2702.75			587	1.08729
	466.309	6181.81	2713.29			588	1.08563
	466.66	6163.86	2679.95			589	1.08409
	467.011	6150.29	2673.95			590	1.0826
	467.362	6139.24	2674.65			591	1.08097
	467.713	6139.95	2671.67			592	1.07937
	468.064	6143.29	2663.37			593	1.078
	468.415	6139	2629.87			594	1.07657
	468.766	6144.67	2615.94			595	1.0749
	469.117	6132.95	2589.08			596	1.07341
	469.468	6140.95	2618.74			597	1.07226
	469.818	6142.71	2620.29			598	1.07088
	470.169	6146.9	2601.57			599	1.0693
	470.52	6151	2584.1			600	1.06811
	470.871	6151.43	2559.64			601	1.06717
	471.222	6151.48	2550.21			602	1.06582
	471.572	6155.33	2549.74			603	1.06437
	471.923	6169.29	2565.97			604	1.06347
	472.274	6171.1	2574.03			605	1.06271
	472.624	6166.67	2554.29			606	1.06145
	472.975	6188.62	2601.62			607	1.06018
	473.326	6188.43	2563.5			608	1.05943
	473.676	6172.86	2545.81			609	1.0587
	474.027	6169	2557.83			610	1.05756
	474.377	6177.19	2598.08			611	1.05648
	474.728	6196.29	2623.71			612	1.05579
	475.078	6206.71	2620.32			613	1.05503
	475.429	6213.14	2621.71			614	1.05399
	475.779	6222.9	2630.19			615	1.0531
	476.13	6228.29	2645.68			616	1.05248
	476.48	6240.76	2676.73			617	1.05179
	476.83	6235.57	2666.13			618	1.0509
	477.181	6222.38	2669.98			619	1.05016
	477.531	6237	2689.96			620	1.04961
	477.881	6235.95	2665.5			621	1.04898
	478.232	6230.9	2652.58			622	1.04822
	478.582	6244.43	2664.89			623	1.04761
	478.932	6240.05	2678.29			624	1.04711
	479.282	6231.1	2665.56			625	1.04655
	479.633	6237.86	2661.58			626	1.04594
	479.983	6248.57	2663.65			627	1.04545
	480.333	6253.76	2660.13			628	1.04503
	480.683	6248.67	2651.84			629	1.04453
	481.033	6264.57	2655.34			630	1.04396
	481.383	6268.52	2633.53			631	1.04352
	481.733	6263.52	2617.06			632	1.04318
	482.083	6258.43	2600.42			633	1.04276
	482.433	6262.19	2625.09			634	1.04229
	482.783	6253.9	2610.22			635	1.04189
	483.133	6257.57	2616.19			636	1.04157
	483.483	6270.24	2621.02			637	1.04117
	483.833	6278.95	2614.88			638	1.04069
	484.183	6285.76	2596.03			639	1.04029
	484.533	6311.71	2608.7			640	1.04003
	484.883	6410.38	2705.09			641	1.03976
	485.232	6417.43	2698.64			642	1.03939
	485.582	6413.48	2708.17			643	1.03903
	485.932	6408.1	2698.45			644	1.03879
	486.282	6410.86	2681.52			645	1.03857
	486.631	6442.67	2692.67			646	1.03827
	486.981	6464.81	2713.48			647	1.03792
	487.331	6484.81	2746.06			648	1.03763
	487.68	6477.81	2745.75			649	1.03744
	488.03	6484.67	2769.46			650	1.03722
	488.38	6506.48	2792.28			651	1.03693
	488.729	6506.29	2818.48			652	1.03665
	489.079	6523.24	2842.45			653	1.03644
	489.428	6530.62	2864.62			654	1.03627
	489.778	6545.19	2864.23			655	1.03603
	490.127	6561.48	2877.66			656	1.03576
	490.477	6565.33	2880.54			657	1.03551
	490.826	6569.9	2880.56			658	1.03531
	491.176	6578.43	2875.23			659	1.03513
	491.525	6592.24	2900.2			660	1.03494
	491.874	6599.62	2902.13			661	1.03478
	492.224	6502.14	2786.03			662	1.03465
	492.573	6511.29	2791.97			663	1.03451
	492.922	6534.43	2811.89			664	1.03434
	493.272	6569.48	2842.53			665	1.03416
	493.621	6589.81	2862.35			666	1.03402
	493.97	6594.14	2834.94			667	1.03392
	494.319	6603.57	2858.25			668	1.03382
	494.668	6627.52	2874.07			669	1.03369
	495.017	6650.48	2901.35			670	1.03353
	495.367	6686.1	2941.41			671	1.03338
	495.716	6685.14	2936.79			672	1.03328
	496.065	6712	2959.62			673	1.03316
	496.414	6725.86	2965.55			674	1.03299
	496.763	6747	2983.47			675	1.03278
	497.112	6762.05	2991.06			676	1.03255
	497.461	6784.48	3007.62			677	1.03234
	497.81	6789.24	3017.13			678	1.03216
	498.159	6805.24	3018.7			679	1.032
	498.508	6813.81	3017.95			680	1.03183
	498.857	6831.76	3035.5			681	1.03165
	499.205	6852.48	3030.83			682	1.03146
	499.554	6873.29	3040.52			683	1.03128
	499.903	6895.05	3056.51			684	1.03109
	500.252	6914.67	3084.05			685	1.03091
	500.601	6918.29	3064.39			686	1.03072
	500.949	6928.48	3052.28			687	1.03055
	501.298	6938.43	3054.1			688	1.03038
	501.647	6984.76	3122.13			689	1.03019
	501.995	6975.76	3107.6			690	1.03
	502.344	6989.86	3133.41			691	1.02981
	502.693	7003.76	3119.04			692	1.02961
	503.041	7029.71	3119.85			693	1.02941
	503.39	7053.14	3136.01			694	1.02921
	503.738	7069.33	3135.21			695	1.029
	504.087	7088.33	3115.11			696	1.02879
	504.435	7102.86	3133.22			697	1.02858
	504.784	7113.71	3150.88			698	1.02837
	505.132	7150.38	3214.39			699	1.02816
	505.481	7175.38	3199.23			700	1.02794
	505.829	7206.9	3225.45
	506.178	7220.14	3206.97
	506.526	7228.62	3199.94
	506.874	7261.19	3237.26
	507.223	7270.48	3216.61
	507.571	7289.52	3235.61
	507.919	7305.29	3261.96
	508.267	7315.48	3254.93
	508.616	7343.24	3278.95
	508.964	7326.24	3244.98
	509.312	7358.24	3287.75
	509.66	7378.19	3290.39
	510.008	7384.76	3289.09
	510.356	7392	3290.32
	510.704	7395.33	3284.12
	511.053	7417.1	3332.71
	511.401	7459.24	3382.8
	511.749	7481.1	3392.33
	512.097	7496	3381.64
	512.444	7508.62	3408.77
	512.792	7516.9	3379.02
	513.14	7521.9	3370.45
	513.488	7540.05	3381.16
	513.836	7576.33	3423.35
	514.184	7583.1	3438.58
	514.532	7616.76	3475.13
	514.88	7623.9	3451.97
	515.227	7658.33	3461.75
	515.575	7728.9	3551.06
	515.923	7731.62	3582.48
	516.27	7747.86	3547.05
	516.618	7770	3585.83
	516.966	7805.29	3611.25
	517.313	7844.81	3663.74
	517.661	7896.71	3726.43
	518.009	7955.1	3753.15
	518.356	7962.67	3761.43
	518.704	7958.67	3749.75
	519.051	7983.52	3791.62
	519.399	8006.57	3782.29
	519.746	8031.81	3785.23
	520.094	8050.29	3805.7
	520.441	8078.05	3836.72
	520.788	8095.14	3866.62
	521.136	8089.86	3852.61
	521.483	8119.1	3866.73
	521.83	8117.57	3887.15
	522.178	8154.48	3907.66
	522.525	8163.19	3925.75
	522.872	8142.24	3876.56
	523.219	8159.43	3896.34
	523.567	8172.71	3926
	523.914	8170.76	3919.03
	524.261	8151.95	3909.2
	524.608	8152.19	3901.03
	524.955	8163.62	3922
	525.302	8162.86	3916.76
	525.649	8200.19	3957.59
	525.996	8219.71	3985.54
	526.343	8232.67	3993.43
	526.69	8260.14	4034.95
	527.037	8271.52	4096.26
	527.384	8296.33	4109.85
	527.731	8321.33	4132.09
	528.078	8317.05	4121.88
	528.425	8343.29	4124.23
	528.772	8341.95	4116.78
	529.118	8358.24	4165.56
	529.465	8360	4158.26
	529.812	8388.19	4165.46
	530.159	8396.86	4187.92
	530.505	8413.95	4211.71
	530.852	8430.43	4178.42
	531.199	8457.1	4198.05
	531.545	8467.67	4214.06
	531.892	8477.19	4231.68
	532.239	8485.1	4235.61
	532.585	8504.71	4251.58
	532.932	8502.43	4256.74
	533.278	8509.1	4249.26
	533.625	8506.52	4278.1
	533.971	8512.1	4287.63
	534.318	8528.67	4332.88
	534.664	8525.29	4319.53
	535.01	8544.43	4354.75
	535.357	8572.33	4372.13
	535.703	8585.81	4376.39
	536.05	8605.48	4420.67
	536.396	8612.86	4419.44
	536.742	8618.33	4414.58
	537.088	8614.24	4426.68
	537.435	8628.14	4449.33
	537.781	8638.52	4454.12
	538.127	8638.38	4441.79
	538.473	8623.71	4454.08
	538.819	8639.81	4476.31
	539.165	8644.62	4495.12
	539.512	8642.24	4490.26
	539.858	8621.81	4479.85
	540.204	8619.19	4472.4
	540.55	8625.29	4492.58
	540.896	8634.67	4498.96
	541.242	8637.38	4520.56
	541.588	8630.76	4513.52
	541.934	8641.1	4506.56
	542.279	8622.43	4478.75
	542.625	8633.43	4493.52
	542.971	8627.1	4474.44
	543.317	8622.95	4469.1
	543.663	8640.76	4507.2
	544.009	8635.38	4521.52
	544.354	8656	4545.81
	544.7	8659	4548.62
	545.046	8672.81	4550.83
	545.391	8690.33	4570.97
	545.737	8713.86	4636.42
	546.083	8696.38	4634.6
	546.428	8681.24	4636.08
	546.774	8677.43	4628.38
	547.12	8695.33	4676.01
	547.465	8691.9	4679.92
	547.811	8692.29	4680.18
	548.156	8710.95	4705.19
	548.502	8717.29	4703.71
	548.847	8738.05	4716.19
	549.192	8752.33	4738.46
	549.538	8782.9	4764.73
	549.883	8795.38	4773.27
	550.229	8802	4777.31
	550.574	8821.57	4815.48
	550.919	8826.1	4837.21
	551.264	8846.14	4855.78
	551.61	8831.19	4851
	551.955	8823.76	4858.29
	552.3	8821.95	4859.93
	552.645	8800.9	4876.52
	552.99	8792.86	4886.77
	553.336	8799.14	4897.74
	553.681	8815.19	4940.21
	554.026	8807.43	4934.38
	554.371	8778.76	4902.61
	554.716	8801.43	4937.25
	555.061	8788.76	4948.02
	555.406	8776	4905.83
	555.751	8766.71	4921.04
	556.096	8766.76	4923.87
	556.441	8776.14	4947.91
	556.786	8743.62	4911.72
	557.13	8728.29	4912.43
	557.475	8719.62	4885.63
	557.82	8715.05	4919.16
	558.165	8723.1	4933.34
	558.51	8711.9	4911.17
	558.854	8705.52	4915.48
	559.199	8693.1	4938.8
	559.544	8677.1	4939.65
	559.889	8685.67	4994.52
	560.233	8671.76	4987.97
	560.578	8694.57	5015.88
	560.922	8681.62	4997.7
	561.267	8699.38	5029.02
	561.612	8704.9	5045.28
	561.956	8686.62	5050.57
	562.301	8698.57	5045.91
	562.645	8699	5050.88
	562.989	8690.43	5059.08
	563.334	8672.1	5046.88
	563.678	8615.57	4982.58
	564.023	8596.9	4973.37
	564.367	8596.05	5000.69
	564.711	8593.62	5015.19
	565.056	8573.57	5013.81
	565.4	8549.14	4985.67
	565.744	8548.43	5016.16
	566.089	8538.86	5056.19
	566.433	8547.14	5084.46
	566.777	8550.81	5073.42
	567.121	8554.95	5092.97
	567.465	8568.29	5122.42
	567.809	8565.9	5145.45
	568.153	8575.9	5169.35
	568.498	8544.81	5168.02
	568.842	8559.9	5225.54
	569.186	8565.81	5270.13
	569.53	8540.48	5253.75
	569.874	8527.52	5236.68
	570.217	8534.33	5264.28
	570.561	8526.43	5269.86
	570.905	8544.48	5294.31
	571.249	8547.48	5307.61
	571.593	8541.1	5304.46
	571.937	8530.67	5306.68
	572.281	8524.33	5311.54
	572.624	8522.1	5299.81
	572.968	8500.14	5280.84
	573.312	8491.57	5291.64
	573.656	8478.14	5293.63
	573.999	8483.43	5309.79
	574.343	8465.05	5305.99
	574.687	8456.48	5306.03
	575.03	8442	5311.33
	575.374	8426.71	5298.26
	575.717	8438.19	5327.86
	576.061	8423.1	5311.48
	576.404	8401.14	5271.62
	576.748	8425.95	5314.91
	577.091	8416.86	5294.27
	577.435	8421.1	5297.86
	577.778	8414.24	5280.47
	578.122	8401.86	5284.28
	578.465	8392.57	5288.24
	578.808	8393.19	5269.33
	579.152	8397.71	5291.29
	579.495	8415.29	5292.8
	579.838	8423	5302.86
	580.182	8462.71	5371.23
	580.525	8482.24	5420.75
	580.868	8495.14	5468.04
	581.211	8475.38	5459.46
	581.554	8497.57	5490.89
	581.897	8495.52	5513.24
	582.241	8496.43	5522.66
	582.584	8515.14	5567.1
	582.927	8497.24	5567.1
	583.27	8504.9	5584.62
	583.613	8520.33	5613.82
	583.956	8512.24	5606.42
	584.299	8520	5617.37
	584.642	8509.33	5591.23
	584.984	8517.76	5602.11
	585.327	8551.29	5636.36
	585.67	8571.71	5630.19
	586.013	8562.9	5620.04
	586.356	8573	5616.7
	586.699	8566.19	5617.77
	587.041	8569.76	5644.16
	587.384	8532.81	5613.89
	587.727	8519.14	5596.93
	588.07	8513.24	5581.35
	588.412	8520.9	5614.25
	588.755	8518.81	5630.39
	589.097	8510.43	5630.47
	589.44	8527.29	5664.89
	589.783	8540.38	5662.39
	590.125	8577.14	5674.66
	590.468	8594.67	5701.82
	590.81	8612.14	5697.66
	591.153	8626.48	5718.93
	591.495	8639.24	5746.65
	591.838	8638.05	5721.09
	592.18	8641.33	5715.92
	592.522	8626.9	5705.31
	592.865	8633	5735.78
	593.207	8647.62	5754.3
	593.549	8658.9	5799.84
	593.892	8666.1	5832.44
	594.234	8674.14	5830.05
	594.576	8711.67	5870.1
	594.918	8732.81	5897.55
	595.26	8758.86	5926.29
	595.603	8776	5951.01
	595.945	8782.14	5975.39
	596.287	8799.48	5987.01
	596.629	8787.43	5954.06
	596.971	8767.48	5940.73
	597.313	8760.52	5953.29
	597.655	8761.81	5966.06
	597.997	8754.71	5983.08
	598.339	8754.29	5990.4
	598.681	8744.52	5990.58
	599.023	8744.29	5989.17
	599.365	8773.9	6021.91
	599.707	8781.48	6035.24
	600.048	8791.67	6035.4
	600.39	8796.14	6069.23
	600.732	8788.43	6068.5
	601.074	8801.95	6085.29
	601.416	8781.71	6070.19
	601.757	8769.9	6058.19
	602.099	8769.48	6069.97
	602.441	8783.1	6113
	602.782	8801.05	6156.2
	603.124	8812.62	6203.77
	603.465	8812.43	6191.89
	603.807	8830.71	6213.49
	604.149	8838.29	6217.8
	604.49	8827.9	6220.36
	604.832	8822.24	6241.71
	605.173	8812.29	6237.16
	605.515	8814.71	6262.65
	605.856	8836.29	6302.7
	606.197	8862.33	6323.35
	606.539	8831.76	6293.69
	606.88	8849.81	6310.16
	607.221	8838.9	6317.1
	607.563	8825.24	6329.3
	607.904	8826.29	6331.14
	608.245	8825.38	6324.42
	608.587	8843.62	6334.53
	608.928	8839.19	6331.72
	609.269	8837	6318.25
	609.61	8816.33	6307.18
	609.951	8791.33	6262.01
	610.292	8788.81	6248.35
	610.633	8793.05	6259.92
	610.974	8790.05	6248.06
	611.315	8786.48	6241.26
	611.657	8825.62	6286.84
	611.997	8825.95	6317.37
	612.338	8835.43	6355.39
	612.679	8830.71	6363.48
	613.02	8821.14	6359.78
	613.361	8817.67	6359.09
	613.702	8834.1	6400.55
	614.043	8827.29	6389.58
	614.384	8836.67	6387.46
	614.725	8850.67	6429
	615.065	8846.81	6433.23
	615.406	8825.29	6417.16
	615.747	8815.43	6391.51
	616.087	8821.9	6379.7
	616.428	8842.1	6394.1
	616.769	8839.57	6399.73
	617.109	8846.19	6388.62
	617.45	8841.81	6373.22
	617.791	8838.33	6381.18
	618.131	8859.05	6413.77
	618.472	8872.86	6430.48
	618.812	8842.95	6385.16
	619.153	8835	6391.08
	619.493	8838.48	6394.7
	619.833	8836.38	6414.03
	620.174	8833.38	6427.88
	620.514	8821.29	6409.72
	620.855	8813.71	6424.8
	621.195	8809.71	6406.78
	621.535	8814.48	6416.28
	621.875	8815	6430.5
	622.216	8815.38	6442.97
	622.556	8865.71	6516.62
	622.896	8873.43	6518.12
	623.236	8878.86	6537.04
	623.577	8842	6502.18
	623.917	8854.33	6528.42
	624.257	8837.71	6527.21
	624.597	8839.19	6550.87
	624.937	8845.43	6567.13
	625.277	8825.19	6572.46
	625.617	8830.33	6583.86
	625.957	8844.29	6580.01
	626.297	8853.43	6604.17
	626.637	8861.14	6638.44
	626.977	8859.24	6655.12
	627.317	8865.05	6667.35
	627.657	8878.57	6686.94
	627.996	8893.43	6706.12
	628.336	8900.19	6708.48
	628.676	8882.33	6731.75
	629.016	8871.81	6737.32
	629.355	8872.81	6752.58
	629.695	8818.1	6722.38
	630.035	8801.24	6709.17
	630.375	8792.57	6708.1
	630.714	8814.81	6747.41
	631.054	8800.62	6743.64
	631.393	8812.24	6777.08
	631.733	8806.71	6777.76
	632.072	8805.24	6802.4
	632.412	8798.33	6815.58
	632.751	8790.57	6829.4
	633.091	8765.48	6805.48
	633.43	8755.38	6786.01
	633.77	8751.62	6809.61
	634.109	8746.67	6831.91
	634.449	8741.71	6835.36
	634.788	8729.52	6834.5
	635.127	8712.14	6817.94
	635.467	8716.9	6848.6
	635.806	8727.95	6845.37
	636.145	8729.9	6857.72
	636.484	8751.43	6859.71
	636.824	8780.48	6910.19
	637.163	8792.1	6933.88
	637.502	8807.76	6951.72
	637.841	8800.29	6941.63
	638.18	8840.86	6973.23
	638.519	8830.9	6966.4
	638.858	8829.29	6973.01
	639.197	8828.76	6967.31
	639.536	8825.19	6979.68
	639.875	8819.71	6976.62
	640.214	8838.19	7003.22
	640.553	8861.76	7021.99
	640.892	8857.14	7030.45
	641.231	8861.95	7028.09
	641.57	8860.33	7034.84
	641.909	8859.24	7038.48
	642.247	8865.43	7054.48
	642.586	8938.62	7136.19
	642.925	8927.38	7135.99
	643.264	8936	7156.6
	643.602	8943.33	7145.16
	643.941	8927.43	7136.28
	644.28	8920.81	7139.59
	644.618	8897.76	7120.96
	644.957	8886.33	7104.28
	645.296	8859.29	7070.75
	645.634	8870.48	7077.84
	645.973	8854.19	7062.28
	646.311	8858.24	7061.25
	646.65	8860.57	7056.35
	646.988	8847.95	7054.91
	647.327	8824.38	7036.18
	647.665	8808.57	7036.26
	648.003	8813.71	7034.06
	648.342	8814.1	7041.1
	648.68	8827.14	7062.67
	649.018	8833.9	7070.76
	649.357	8841.9	7066.89
	649.695	8759.1	6982.03
	650.033	8770.86	6992.48
	650.371	8777	6987.88
	650.71	8751.62	6969.86
	651.048	8762.81	6992.14
	651.386	8772	7018.77
	651.724	8777.9	7024.47
	652.062	8782.57	7041.09
	652.4	8775.33	7034.81
	652.738	8776	7044.59
	653.076	8811.05	7095.78
	653.414	8823.76	7124.38
	653.752	8818.19	7141.21
	654.09	8837.43	7177.55
	654.428	8851.24	7166.05
	654.766	8841.95	7163.92
	655.104	8846.48	7170.82
	655.442	8840.05	7185.94
	655.78	8845.29	7166.23
	656.117	8846.62	7172.8
	656.455	8826.52	7178.71
	656.793	8828.52	7173.23
	657.131	8832.29	7200.52
	657.468	8826.71	7198.66
	657.806	8850.52	7211.11
	658.144	8844.05	7227.87
	658.481	8840.76	7230.23
	658.819	8857.67	7247.26
	659.156	8906.62	7272.71
	659.494	8925.81	7301.25
	659.831	8931.43	7312.29
	660.169	8909.19	7293.9
	660.506	8896.57	7300.45
	660.844	8906.57	7365.65
	661.181	8905.48	7383.8
	661.519	8898.95	7371.33
	661.856	8890.38	7362.83
	662.193	8871.57	7349.6
	662.531	8870.52	7378.03
	662.868	8875.81	7405.67
	663.205	8863.76	7407.56
	663.543	8873.86	7420.59
	663.88	8864.86	7427.79
	664.217	8855.71	7413.77
	664.554	8858.81	7362.25
	664.891	8821.86	7325.06
	665.229	8812.33	7360.04
	665.566	8796.48	7375.74
	665.903	8764.62	7354.83
	666.24	8696.57	7305.37
	666.577	8661.95	7250.52
	666.914	8637.76	7237.8
	667.251	8607.52	7196.98
	667.588	8584.67	7168.51
	667.925	8550.9	7144.55
	668.262	8532	7159.74
	668.598	8515.33	7153.21
	668.935	8493.33	7112.79
	669.272	8474.62	7097.23
	669.609	8443.57	7085.3
	669.946	8389.86	7044.76
	670.283	8354.1	7034.37
	670.619	8326.52	7027.28
	670.956	8281.43	6999.21
	671.293	8230.24	6970.26
	671.629	8177.24	6925.59
	671.966	8137.95	6894.3
	672.303	8096.05	6858.57
	672.639	8067.9	6843.7
	672.976	8034.67	6817.03
	673.312	7996.48	6791.42
	673.649	7943.67	6761.03
	673.985	7898.33	6733.46
	674.322	7859.48	6705.42
	674.658	7796.67	6657.95
	674.995	7748.05	6620.65
	675.331	7696.29	6565.36
	675.667	7642.71	6501.59
	676.004	7595.43	6483.46
	676.34	7545.67	6454.55
	676.676	7503.38	6428.39
	677.013	7449.24	6372.62
	677.349	7393	6319.42
	677.685	7323.57	6247.47
	678.021	7280.48	6237.54
	678.357	7237.52	6212.19
	678.694	7174.14	6161.25
	679.03	7110	6131.56
	679.366	7045.9	6084.48
	679.702	6974.19	6006.56
	680.038	6899.76	5961.95
	680.374	6836.76	5902.63
	680.71	6779.19	5873.93
	681.046	6714.9	5828.16
	681.382	6654.05	5791.17
	681.718	6591.19	5718.54
	682.054	6540.9	5690.73
	682.389	6468.38	5628.97
	682.725	6388.19	5566.53
	683.061	6305.57	5502.14
	683.397	6226.43	5440.45
	683.733	6149.1	5374.43
	684.068	6078.14	5316.19
	684.404	5999.71	5248.99
	684.74	5936.67	5201.84
	685.075	5866.71	5144.82
	685.411	5791.76	5086.68
	685.747	5730.81	5031.74
	686.082	5665.95	5004.94
	686.418	5590.52	4949.57
	686.753	5519.33	4881.29
	687.089	5452.29	4861.42
	687.424	5383.14	4788.19
	687.76	5312	4735.28
	688.095	5232.67	4670.28
	688.431	5164.57	4621.83
	688.766	5104.48	4580.21
	689.102	5024.19	4534.72
	689.437	4960	4481.12
	689.772	4909.76	4431.68
	690.108	4847.71	4359.26
	690.443	4798.57	4330.76
	690.778	4741	4271.96
	691.113	4684.29	4236.01
	691.448	4645.33	4207.35
	691.784	4589.43	4169.78
	692.119	4521.67	4129.97
	692.454	4470.81	4088.24
	692.789	4400.71	4027.55
	693.124	4353.33	4004.85
	693.459	4313.71	4002.26
	693.794	4271.43	3972.72
	694.129	4222.9	3950
	694.464	4173.67	3910.85
	694.799	4123.81	3854.55
	695.134	4092	3852.3
	695.469	4042.95	3810.03
	695.804	3993.62	3763.39
	696.139	3948.95	3741.61
	696.473	3897.1	3692.32
	696.808	3865.24	3673.84
	697.143	3846.38	3653.03
	697.478	3788.9	3619.65
	697.813	3738.48	3564.15
	698.147	3709	3561.79
	698.482	3671.9	3561.06
	698.817	3624.29	3502.72
	699.151	3594.48	3488.93
	699.486	3566.76	3471.26
	699.82	3546.52	3451.71
	700.155	3516.24	3413.4
	700.489	3470	3380.3
	700.824	3436	3342.31
	701.158	3403.48	3318.49
	701.493	3382.52	3312.24
	701.827	3359.43	3298.5
	702.162	3324.05	3284.79
	702.496	3289.52	3249.48
	702.83	3281.19	3234.97
	703.165	3257.24	3217.58
	703.499	3236.9	3193.94
	703.833	3206.71	3172.53
	704.168	3165.67	3130.16
	704.502	3174.1	3160.5
	704.836	3163.24	3155.46
	705.17	3133.43	3120.34
	705.504	3115	3102.39
	705.838	3099.33	3083.61
	706.173	3095.95	3103.03
	706.507	3068.86	3083.64
	706.841	3061.05	3068.25
	707.175	3036.1	3073.89
	707.509	3023.24	3064.53
	707.843	3003.9	3065
	708.177	2996.38	3046.34
	708.511	2963	3011.18
	708.844	2946.24	2994.76
	709.178	2957.38	2984.2
	709.512	2954.95	2984.82
	709.846	2946.81	2965.84
	710.18	2947.24	2956.94
	710.514	2931.33	2951.96
	710.847	2937.57	2943.4
	711.181	2933.57	2956.54
	711.515	2909.67	2922.63
	711.848	2897.62	2913.65
	712.182	2892.43	2906.88
	712.516	2873.9	2909.61
	712.849	2868.52	2912.07
	713.183	2829.19	2869.21
	713.516	2813.62	2868.54
	713.85	2793.52	2865.49
	714.183	2792	2864.72
	714.517	2786.71	2873.22
	714.85	2766.48	2849.34
	715.184	2756.24	2846.3
	715.517	2767.9	2882.63
	715.851	2757.24	2891.87
	716.184	2730.9	2877.75
	716.517	2719.33	2864.94
	716.851	2691.14	2855.24
	717.184	2677.57	2852.78
	717.517	2671.19	2847.27
	717.85	2638.71	2829.61
	718.184	2630.62	2828.8
	718.517	2617.86	2814.92
	718.85	2615.33	2818.71
	719.183	2612.67	2804.29
	719.516	2615.19	2801.08
	719.849	2603.19	2789.52
	720.182	2606.57	2803.22
	720.515	2603.9	2776.33
	720.848	2597.52	2767.16
	721.181	2589.43	2763.31
	721.514	2580.33	2734.42
	721.847	2583.05	2734.66
	722.18	2570.86	2740.61
	722.513	2559.52	2731.15
	722.846	2556.33	2733.84
	723.179	2541.71	2706.32
	723.511	2548.67	2704.05
	723.844	2546.95	2682.46
	724.177	2539.76	2698.17
	724.51	2532.14	2691.58
	724.842	2517.67	2658.53
	725.175	2517.1	2660.67
	725.508	2517.9	2660.99
	725.84	2512.62	2636.87
	726.173	2489.76	2607.75
	726.505	2465.9	2595.27
	726.838	2459.48	2610.74
	727.171	2450.76	2601.79
	727.503	2444.43	2605.16
	727.836	2442.57	2596.74
	728.168	2452.76	2599.23
	728.5	2448.57	2598.09
	728.833	2443.1	2602.03
	729.165	2436.48	2596.75
	729.498	2448.95	2607.73
	729.83	2467.29	2626.53
	730.162	2468.05	2600.84
	730.494	2459.1	2584.62
	730.827	2459.95	2583.98
	731.159	2448.57	2587.72
	731.491	2454.86	2591.75
	731.823	2466.43	2590.76
	732.155	2450.48	2590.29
	732.488	2441.9	2567.82
	732.82	2437.33	2568.26
	733.152	2452.14	2596.99
	733.484	2460.24	2631.82
	733.816	2465.81	2646.55
	734.148	2475.14	2666.74
	734.48	2470.57	2674.8
	734.812	2468.95	2677.78
	735.144	2446.95	2668.6
	735.476	2448.19	2669.33
	735.807	2455.29	2686.49
	736.139	2455.52	2695.35
	736.471	2434.24	2669.36
	736.803	2407.29	2654.55
	737.135	2414.71	2642.39
	737.466	2419.48	2666.95
	737.798	2421.48	2669.59
	738.13	2433.29	2686.03
	738.461	2449.33	2694.36
	738.793	2430.57	2659.35
	739.125	2431.43	2675.69
	739.456	2445.14	2678.87
	739.788	2438.33	2672.44
	740.119	2423.76	2637.41
	740.451	2431.19	2646.33
	740.782	2434.67	2651.05
	741.114	2452.1	2657.59
	741.445	2449.14	2656.19
	741.777	2443.05	2643.4
	742.108	2446.81	2642.1
	742.44	2441.9	2655.3
	742.771	2437.33	2637.59
	743.102	2440.14	2638.71
	743.434	2435.9	2623.83
	743.765	2437.05	2620.57
	744.096	2426.19	2592.44
	744.427	2429.62	2602.92
	744.758	2423.43	2595.18
	745.09	2412.05	2566.59
	745.421	2377.57	2529.73
	745.752	2397.48	2543.78
	746.083	2408.14	2565.81
	746.414	2391.76	2550.17
	746.745	2402.38	2563.92
	747.076	2409.24	2575.04
	747.407	2398.29	2554.81
	747.738	2388.57	2574.16
	748.069	2368.14	2552.1
	748.4	2386.24	2570.9
	748.731	2379.19	2568.72
	749.062	2367.43	2550.48
	749.393	2377.33	2557.18
	749.723	2377.95	2531.84

## Sheet: Figure 3
Figure 3a				Figure 3b				Figure 3c								Figure 3d
	Time	q			Time	lnq			r	12 s	15 s	18 s	24 s	30 s			(∂^2 q)/(∂r^2 )	∂q/∂t
	15	28.9909			0	0			-1	4.58766	69.7175	103.127	168.679	201.211			3.8961	0.20502
	18	49.2114			15	3.36698			-0.998	4.57896	69.5596	102.875	168.323	200.777			66.2338	1.93273
	21	88.5455			18	3.89612			-0.996	4.57027	69.4019	102.623	167.968	200.344			116.234	2.73397
	24	95.9807			21	4.48352			-0.99399	4.5616	69.2445	102.372	167.614	199.912			172.478	3.9992
	27	118.08			24	4.56415			-0.99199	4.55295	69.0873	102.121	167.261	199.48			214.935	4.09693
	30	122.908			27	4.77136			-0.98999	4.54431	68.9304	101.871	166.908	199.05
	33	135.819							-0.98799	4.53568	68.7738	101.621	166.556	198.62
	36	138.876							-0.98599	4.52707	68.6175	101.372	166.204	198.191
	39	141.036							-0.98398	4.51848	68.4614	101.123	165.854	197.763
	42	146.562							-0.98198	4.5099	68.3056	100.875	165.504	197.336
	45	148.248							-0.97998	4.50134	68.15	100.627	165.154	196.91
	48	153.318							-0.97798	4.4928	67.9947	100.38	164.806	196.485
	51	157.455							-0.97598	4.48427	67.8397	100.133	164.458	196.06
	54	158.491							-0.97397	4.47575	67.6849	99.8865	164.11	195.637
	57	164.036							-0.97197	4.46725	67.5304	99.6406	163.764	195.214
	60	164.039							-0.96997	4.45877	67.3762	99.395	163.418	194.792
	63	166.206							-0.96797	4.4503	67.2222	99.15	163.073	194.371
	66	169.178							-0.96597	4.44185	67.0685	98.9054	162.728	193.951
	69	170.85							-0.96396	4.43341	66.9151	98.6613	162.385	193.531
	72	173.217							-0.96196	4.42499	66.7619	98.4177	162.041	193.113
	75	172.519							-0.95996	4.41659	66.609	98.1745	161.699	192.695
	78	175.835							-0.95796	4.4082	66.4564	97.9318	161.357	192.279
	81	177.75							-0.95596	4.39982	66.304	97.6895	161.016	191.863
	84	178.89							-0.95395	4.39146	66.1519	97.4477	160.676	191.448
	87	178.823							-0.95195	4.38312	66.0001	97.2064	160.336	191.034
	90	180.499							-0.94995	4.37479	65.8485	96.9656	159.997	190.62
	93	181.859							-0.94795	4.36648	65.6972	96.7252	159.659	190.208
	96	180.965							-0.94595	4.35818	65.5461	96.4853	159.321	189.796
	99	181.525							-0.94394	4.3499	65.3953	96.2458	158.984	189.386
	102	181.966							-0.94194	4.34164	65.2448	96.0068	158.648	188.976
	105	182.122							-0.93994	4.33339	65.0946	95.7683	158.313	188.567
	108	182.548							-0.93794	4.32516	64.9446	95.5302	157.978	188.159
	111	183.811							-0.93594	4.31694	64.7949	95.2927	157.644	187.751
	114	183.97							-0.93393	4.30873	64.6454	95.0555	157.31	187.345
	117	183.615							-0.93193	4.30055	64.4963	94.8189	156.977	186.94
	120	184.92							-0.92993	4.29238	64.3473	94.5827	156.645	186.535
	123	185.974							-0.92793	4.28422	64.1987	94.347	156.314	186.131
	126	184.899							-0.92593	4.27608	64.0503	94.1117	155.983	185.728
	129	186.314							-0.92392	4.26796	63.9021	93.8769	155.653	185.326
	132	186.419							-0.92192	4.25985	63.7543	93.6426	155.324	184.925
	135	186.256							-0.91992	4.25175	63.6067	93.4087	154.995	184.524
	138	187.525							-0.91792	4.24368	63.4594	93.1753	154.667	184.125
	141	187.708							-0.91592	4.23561	63.3123	92.9424	154.34	183.726
	144	187.245							-0.91391	4.22757	63.1655	92.7099	154.014	183.328
	147	187.777							-0.91191	4.21954	63.019	92.4779	153.688	182.932
	150	187.185							-0.90991	4.21152	62.8727	92.2464	153.362	182.535
	153	188.181							-0.90791	4.20352	62.7267	92.0153	153.038	182.14
	156	188.637							-0.90591	4.19554	62.581	91.7847	152.714	181.746
	159	188.281							-0.9039	4.18757	62.4355	91.5546	152.391	181.352
	162	189.139							-0.9019	4.17962	62.2903	91.3249	152.069	180.96
	165	189.444							-0.8999	4.17168	62.1454	91.0957	151.747	180.568
	168	188.666							-0.8979	4.16376	62.0007	90.867	151.426	180.177
	171	189.613							-0.8959	4.15585	61.8563	90.6387	151.106	179.787
	174	189.867							-0.89389	4.14796	61.7121	90.4109	150.786	179.398
	177	189.253							-0.89189	4.14009	61.5682	90.1835	150.467	179.01
	180	190.043							-0.88989	4.13223	61.4246	89.9567	150.149	178.622
									-0.88789	4.12439	61.2813	89.7302	149.831	178.236
									-0.88589	4.11656	61.1382	89.5043	149.514	177.85
									-0.88388	4.10875	60.9954	89.2788	149.198	177.465
									-0.88188	4.10095	60.8528	89.0538	148.882	177.081
									-0.87988	4.09317	60.7106	88.8293	148.567	176.698
									-0.87788	4.0854	60.5685	88.6052	148.253	176.316
									-0.87588	4.07766	60.4268	88.3816	147.94	175.934
									-0.87387	4.06992	60.2853	88.1584	147.627	175.554
									-0.87187	4.0622	60.1441	87.9357	147.315	175.174
									-0.86987	4.0545	60.0031	87.7135	147.004	174.795
									-0.86787	4.04681	59.8624	87.4918	146.693	174.417
									-0.86587	4.03914	59.722	87.2705	146.383	174.04
									-0.86386	4.03149	59.5818	87.0497	146.074	173.664
									-0.86186	4.02384	59.4419	86.8293	145.765	173.288
									-0.85986	4.01622	59.3023	86.6094	145.457	172.914
									-0.85786	4.00861	59.163	86.39	145.15	172.54
									-0.85586	4.00102	59.0239	86.171	144.843	172.167
									-0.85385	3.99344	58.885	85.9526	144.537	171.796
									-0.85185	3.98588	58.7465	85.7345	144.232	171.424
									-0.84985	3.97833	58.6081	85.517	143.928	171.054
									-0.84785	3.9708	58.4701	85.2999	143.624	170.685
									-0.84585	3.96328	58.3323	85.0833	143.321	170.316
									-0.84384	3.95578	58.1948	84.8671	143.018	169.949
									-0.84184	3.9483	58.0576	84.6514	142.717	169.582
									-0.83984	3.94083	57.9206	84.4362	142.416	169.216
									-0.83784	3.93338	57.7839	84.2214	142.115	168.851
									-0.83584	3.92594	57.6475	84.0071	141.816	168.487
									-0.83383	3.91852	57.5113	83.7933	141.517	168.124
									-0.83183	3.91111	57.3754	83.5799	141.218	167.761
									-0.82983	3.90372	57.2397	83.367	140.921	167.399
									-0.82783	3.89635	57.1043	83.1546	140.624	167.039
									-0.82583	3.88899	56.9692	82.9426	140.328	166.679
									-0.82382	3.88165	56.8344	82.7311	140.032	166.32
									-0.82182	3.87432	56.6998	82.5201	139.737	165.962
									-0.81982	3.867	56.5654	82.3095	139.443	165.604
									-0.81782	3.85971	56.4314	82.0994	139.15	165.248
									-0.81582	3.85243	56.2976	81.8898	138.857	164.892
									-0.81381	3.84516	56.1641	81.6806	138.565	164.538
									-0.81181	3.83791	56.0308	81.4719	138.273	164.184
									-0.80981	3.83068	55.8978	81.2636	137.983	163.831
									-0.80781	3.82346	55.7651	81.0559	137.693	163.479
									-0.80581	3.81626	55.6326	80.8486	137.403	163.127
									-0.8038	3.80907	55.5004	80.6417	137.115	162.777
									-0.8018	3.8019	55.3685	80.4353	136.827	162.427
									-0.7998	3.79474	55.2368	80.2294	136.539	162.079
									-0.7978	3.7876	55.1054	80.024	136.253	161.731
									-0.7958	3.78047	54.9743	79.819	135.967	161.384
									-0.79379	3.77336	54.8434	79.6145	135.682	161.038
									-0.79179	3.76627	54.7128	79.4104	135.397	160.693
									-0.78979	3.75919	54.5825	79.2069	135.114	160.348
									-0.78779	3.75213	54.4524	79.0037	134.83	160.005
									-0.78579	3.74508	54.3226	78.8011	134.548	159.662
									-0.78378	3.73805	54.1931	78.5989	134.266	159.32
									-0.78178	3.73104	54.0638	78.3972	133.985	158.979
									-0.77978	3.72404	53.9348	78.1959	133.705	158.639
									-0.77778	3.71705	53.806	77.9951	133.425	158.3
									-0.77578	3.71008	53.6776	77.7948	133.146	157.962
									-0.77377	3.70313	53.5493	77.595	132.868	157.624
									-0.77177	3.69619	53.4214	77.3956	132.59	157.288
									-0.76977	3.68927	53.2937	77.1967	132.313	156.952
									-0.76777	3.68236	53.1663	76.9982	132.037	156.617
									-0.76577	3.67547	53.0391	76.8002	131.762	156.283
									-0.76376	3.6686	52.9123	76.6027	131.487	155.95
									-0.76176	3.66174	52.7856	76.4056	131.213	155.618
									-0.75976	3.65489	52.6593	76.209	130.939	155.286
									-0.75776	3.64807	52.5332	76.0129	130.667	154.956
									-0.75576	3.64125	52.4074	75.8172	130.394	154.626
									-0.75375	3.63446	52.2818	75.622	130.123	154.297
									-0.75175	3.62767	52.1565	75.4273	129.852	153.969
									-0.74975	3.62091	52.0315	75.2331	129.582	153.642
									-0.74775	3.61416	51.9067	75.0392	129.313	153.315
									-0.74575	3.60742	51.7822	74.8459	129.044	152.99
									-0.74374	3.6007	51.658	74.653	128.776	152.666
									-0.74174	3.594	51.534	74.4607	128.509	152.342
									-0.73974	3.58731	51.4103	74.2687	128.243	152.019
									-0.73774	3.58064	51.2869	74.0772	127.977	151.697
									-0.73574	3.57398	51.1637	73.8862	127.712	151.376
									-0.73373	3.56734	51.0408	73.6957	127.447	151.056
									-0.73173	3.56072	50.9181	73.5056	127.183	150.736
									-0.72973	3.55411	50.7958	73.316	126.92	150.418
									-0.72773	3.54751	50.6737	73.1269	126.658	150.1
									-0.72573	3.54094	50.5518	72.9382	126.396	149.783
									-0.72372	3.53437	50.4302	72.75	126.135	149.467
									-0.72172	3.52783	50.3089	72.5623	125.875	149.152
									-0.71972	3.52129	50.1879	72.375	125.615	148.838
									-0.71772	3.51478	50.0671	72.1882	125.356	148.525
									-0.71572	3.50828	49.9466	72.0018	125.098	148.212
									-0.71371	3.50179	49.8263	71.8159	124.84	147.901
									-0.71171	3.49532	49.7063	71.6305	124.583	147.59
									-0.70971	3.48887	49.5866	71.4456	124.327	147.28
									-0.70771	3.48243	49.4672	71.2611	124.071	146.971
									-0.70571	3.47601	49.348	71.0771	123.817	146.663
									-0.7037	3.4696	49.2291	70.8935	123.563	146.355
									-0.7017	3.46321	49.1104	70.7104	123.309	146.049
									-0.6997	3.45684	48.992	70.5278	123.056	145.743
									-0.6977	3.45048	48.8739	70.3457	122.804	145.438
									-0.6957	3.44413	48.756	70.164	122.553	145.135
									-0.69369	3.4378	48.6384	69.9828	122.302	144.832
									-0.69169	3.43149	48.5211	69.802	122.052	144.529
									-0.68969	3.42519	48.404	69.6217	121.803	144.228
									-0.68769	3.41891	48.2872	69.4419	121.554	143.928
									-0.68569	3.41265	48.1707	69.2626	121.306	143.628
									-0.68368	3.4064	48.0544	69.0837	121.059	143.329
									-0.68168	3.40016	47.9384	68.9052	120.812	143.031
									-0.67968	3.39394	47.8227	68.7273	120.567	142.734
									-0.67768	3.38774	47.7072	68.5498	120.321	142.438
									-0.67568	3.38155	47.592	68.3727	120.077	142.143
									-0.67367	3.37538	47.477	68.1962	119.833	141.849
									-0.67167	3.36922	47.3624	68.0201	119.59	141.555
									-0.66967	3.36308	47.248	67.8445	119.348	141.262
									-0.66767	3.35695	47.1338	67.6693	119.106	140.971
									-0.66567	3.35084	47.0199	67.4946	118.865	140.68
									-0.66366	3.34475	46.9063	67.3204	118.624	140.39
									-0.66166	3.33867	46.793	67.1466	118.385	140.1
									-0.65966	3.33261	46.6799	66.9733	118.146	139.812
									-0.65766	3.32656	46.5671	66.8005	117.907	139.524
									-0.65566	3.32053	46.4545	66.6281	117.67	139.238
									-0.65365	3.31451	46.3422	66.4562	117.433	138.952
									-0.65165	3.30851	46.2302	66.2848	117.197	138.667
									-0.64965	3.30253	46.1185	66.1138	116.961	138.383
									-0.64765	3.29656	46.007	65.9433	116.726	138.1
									-0.64565	3.2906	45.8957	65.7732	116.492	137.817
									-0.64364	3.28466	45.7848	65.6037	116.259	137.536
									-0.64164	3.27874	45.6741	65.4346	116.026	137.255
									-0.63964	3.27283	45.5637	65.2659	115.794	136.976
									-0.63764	3.26694	45.4535	65.0977	115.563	136.697
									-0.63564	3.26107	45.3436	64.93	115.332	136.419
									-0.63363	3.25521	45.234	64.7628	115.102	136.141
									-0.63163	3.24936	45.1246	64.596	114.873	135.865
									-0.62963	3.24353	45.0155	64.4297	114.644	135.59
									-0.62763	3.23772	44.9066	64.2638	114.416	135.315
									-0.62563	3.23192	44.7981	64.0985	114.189	135.041
									-0.62362	3.22614	44.6898	63.9335	113.962	134.768
									-0.62162	3.22037	44.5817	63.7691	113.736	134.496
									-0.61962	3.21462	44.474	63.6051	113.511	134.225
									-0.61762	3.20889	44.3665	63.4416	113.287	133.955
									-0.61562	3.20317	44.2592	63.2785	113.063	133.686
									-0.61361	3.19746	44.1522	63.116	112.84	133.417
									-0.61161	3.19178	44.0455	62.9538	112.617	133.149
									-0.60961	3.1861	43.9391	62.7922	112.396	132.882
									-0.60761	3.18045	43.8329	62.631	112.175	132.617
									-0.60561	3.1748	43.727	62.4703	111.954	132.351
									-0.6036	3.16918	43.6213	62.31	111.735	132.087
									-0.6016	3.16357	43.5159	62.1502	111.516	131.824
									-0.5996	3.15797	43.4108	61.9909	111.297	131.561
									-0.5976	3.15239	43.306	61.832	111.08	131.3
									-0.5956	3.14683	43.2014	61.6737	110.863	131.039
									-0.59359	3.14128	43.0971	61.5157	110.647	130.779
									-0.59159	3.13575	42.993	61.3583	110.431	130.52
									-0.58959	3.13023	42.8892	61.2013	110.216	130.261
									-0.58759	3.12473	42.7857	61.0447	110.002	130.004
									-0.58559	3.11925	42.6824	60.8887	109.789	129.748
									-0.58358	3.11378	42.5794	60.7331	109.576	129.492
									-0.58158	3.10832	42.4767	60.5779	109.364	129.237
									-0.57958	3.10289	42.3742	60.4233	109.152	128.983
									-0.57758	3.09746	42.272	60.2691	108.942	128.73
									-0.57558	3.09205	42.1701	60.1153	108.732	128.478
									-0.57357	3.08666	42.0684	59.9621	108.522	128.227
									-0.57157	3.08129	41.967	59.8093	108.314	127.976
									-0.56957	3.07593	41.8659	59.6569	108.106	127.727
									-0.56757	3.07058	41.765	59.5051	107.899	127.478
									-0.56557	3.06525	41.6644	59.3537	107.692	127.23
									-0.56356	3.05994	41.5641	59.2027	107.486	126.983
									-0.56156	3.05464	41.464	59.0522	107.281	126.737
									-0.55956	3.04936	41.3642	58.9022	107.076	126.491
									-0.55756	3.04409	41.2646	58.7527	106.873	126.247
									-0.55556	3.03884	41.1653	58.6036	106.67	126.003
									-0.55355	3.03361	41.0663	58.455	106.467	125.761
									-0.55155	3.02839	40.9676	58.3069	106.265	125.519
									-0.54955	3.02318	40.8691	58.1592	106.064	125.278
									-0.54755	3.01799	40.7709	58.012	105.864	125.038
									-0.54555	3.01282	40.6729	57.8652	105.664	124.798
									-0.54354	3.00766	40.5752	57.7189	105.465	124.56
									-0.54154	3.00252	40.4778	57.5731	105.267	124.322
									-0.53954	2.99739	40.3807	57.4278	105.07	124.086
									-0.53754	2.99228	40.2838	57.2829	104.873	123.85
									-0.53554	2.98719	40.1872	57.1385	104.676	123.615
									-0.53353	2.98211	40.0908	56.9945	104.481	123.381
									-0.53153	2.97705	39.9947	56.851	104.286	123.148
									-0.52953	2.972	39.8989	56.708	104.092	122.915
									-0.52753	2.96696	39.8033	56.5655	103.898	122.684
									-0.52553	2.96195	39.708	56.4234	103.706	122.453
									-0.52352	2.95695	39.613	56.2818	103.514	122.223
									-0.52152	2.95196	39.5182	56.1406	103.322	121.994
									-0.51952	2.94699	39.4237	55.9999	103.132	121.766
									-0.51752	2.94204	39.3295	55.8597	102.942	121.539
									-0.51552	2.9371	39.2355	55.7199	102.752	121.313
									-0.51351	2.93217	39.1418	55.5806	102.564	121.087
									-0.51151	2.92727	39.0484	55.4418	102.376	120.863
									-0.50951	2.92237	38.9552	55.3034	102.188	120.639
									-0.50751	2.9175	38.8623	55.1656	102.002	120.416
									-0.50551	2.91264	38.7696	55.0281	101.816	120.194
									-0.5035	2.90779	38.6773	54.8912	101.631	119.973
									-0.5015	2.90296	38.5851	54.7547	101.446	119.752
									-0.4995	2.89815	38.4933	54.6186	101.263	119.533
									-0.4975	2.89335	38.4017	54.4831	101.079	119.314
									-0.4955	2.88857	38.3104	54.348	100.897	119.097
									-0.49349	2.8838	38.2193	54.2133	100.715	118.88
									-0.49149	2.87905	38.1286	54.0792	100.534	118.664
									-0.48949	2.87431	38.038	53.9455	100.354	118.448
									-0.48749	2.86959	37.9478	53.8122	100.174	118.234
									-0.48549	2.86489	37.8578	53.6795	99.9953	118.021
									-0.48348	2.8602	37.7681	53.5472	99.817	117.808
									-0.48148	2.85553	37.6786	53.4153	99.6394	117.597
									-0.47948	2.85087	37.5894	53.2839	99.4625	117.386
									-0.47748	2.84623	37.5005	53.153	99.2863	117.176
									-0.47548	2.8416	37.4119	53.0226	99.1108	116.967
									-0.47347	2.83699	37.3235	52.8926	98.936	116.758
									-0.47147	2.83239	37.2353	52.7631	98.7618	116.551
									-0.46947	2.82781	37.1475	52.6341	98.5884	116.344
									-0.46747	2.82325	37.0599	52.5055	98.4156	116.139
									-0.46547	2.8187	36.9725	52.3774	98.2435	115.934
									-0.46346	2.81417	36.8855	52.2497	98.0721	115.73
									-0.46146	2.80965	36.7987	52.1225	97.9014	115.527
									-0.45946	2.80515	36.7121	51.9958	97.7314	115.325
									-0.45746	2.80066	36.6258	51.8696	97.5621	115.123
									-0.45546	2.79619	36.5398	51.7438	97.3935	114.923
									-0.45345	2.79174	36.4541	51.6185	97.2256	114.723
									-0.45145	2.7873	36.3686	51.4936	97.0583	114.524
									-0.44945	2.78288	36.2834	51.3693	96.8918	114.326
									-0.44745	2.77847	36.1985	51.2453	96.7259	114.129
									-0.44545	2.77408	36.1138	51.1219	96.5607	113.933
									-0.44344	2.7697	36.0294	50.9989	96.3962	113.738
									-0.44144	2.76534	35.9452	50.8764	96.2324	113.543
									-0.43944	2.76099	35.8613	50.7543	96.0693	113.35
									-0.43744	2.75666	35.7777	50.6327	95.9069	113.157
									-0.43544	2.75235	35.6944	50.5116	95.7452	112.965
									-0.43343	2.74805	35.6113	50.3909	95.5841	112.774
									-0.43143	2.74377	35.5285	50.2707	95.4238	112.584
									-0.42943	2.7395	35.4459	50.151	95.2642	112.394
									-0.42743	2.73525	35.3636	50.0318	95.1052	112.206
									-0.42543	2.73101	35.2816	49.913	94.9469	112.018
									-0.42342	2.72679	35.1998	49.7946	94.7893	111.832
									-0.42142	2.72259	35.1183	49.6768	94.6324	111.646
									-0.41942	2.7184	35.0371	49.5594	94.4762	111.461
									-0.41742	2.71422	34.9562	49.4425	94.3207	111.277
									-0.41542	2.71007	34.8755	49.326	94.1659	111.093
									-0.41341	2.70592	34.795	49.21	94.0117	110.911
									-0.41141	2.7018	34.7149	49.0945	93.8583	110.729
									-0.40941	2.69768	34.635	48.9794	93.7055	110.549
									-0.40741	2.69359	34.5553	48.8648	93.5534	110.369
									-0.40541	2.68951	34.476	48.7507	93.402	110.19
									-0.4034	2.68545	34.3969	48.637	93.2514	110.012
									-0.4014	2.6814	34.318	48.5238	93.1013	109.835
									-0.3994	2.67736	34.2394	48.411	92.952	109.658
									-0.3974	2.67335	34.1611	48.2988	92.8034	109.483
									-0.3954	2.66934	34.0831	48.187	92.6555	109.308
									-0.39339	2.66536	34.0053	48.0756	92.5082	109.134
									-0.39139	2.66139	33.9278	47.9647	92.3617	108.961
									-0.38939	2.65743	33.8506	47.8543	92.2158	108.789
									-0.38739	2.65349	33.7736	47.7444	92.0706	108.618
									-0.38539	2.64957	33.6969	47.6349	91.9262	108.448
									-0.38338	2.64566	33.6204	47.5259	91.7824	108.278
									-0.38138	2.64177	33.5442	47.4173	91.6393	108.109
									-0.37938	2.63789	33.4683	47.3093	91.4968	107.942
									-0.37738	2.63403	33.3927	47.2017	91.3551	107.775
									-0.37538	2.63018	33.3173	47.0945	91.2141	107.609
									-0.37337	2.62635	33.2422	46.9878	91.0737	107.444
									-0.37137	2.62254	33.1673	46.8816	90.9341	107.279
									-0.36937	2.61874	33.0927	46.7759	90.7951	107.116
									-0.36737	2.61496	33.0184	46.6706	90.6568	106.953
									-0.36537	2.61119	32.9443	46.5658	90.5192	106.791
									-0.36336	2.60744	32.8705	46.4614	90.3823	106.631
									-0.36136	2.6037	32.797	46.3575	90.2461	106.471
									-0.35936	2.59998	32.7237	46.2541	90.1106	106.311
									-0.35736	2.59627	32.6507	46.1511	89.9758	106.153
									-0.35536	2.59259	32.578	46.0487	89.8416	105.996
									-0.35335	2.58891	32.5055	45.9466	89.7082	105.839
									-0.35135	2.58525	32.4333	45.8451	89.5754	105.683
									-0.34935	2.58161	32.3614	45.744	89.4433	105.528
									-0.34735	2.57798	32.2897	45.6434	89.312	105.375
									-0.34535	2.57437	32.2183	45.5432	89.1813	105.221
									-0.34334	2.57078	32.1472	45.4435	89.0513	105.069
									-0.34134	2.5672	32.0763	45.3443	88.922	104.918
									-0.33934	2.56363	32.0057	45.2455	88.7934	104.767
									-0.33734	2.56008	31.9353	45.1472	88.6654	104.617
									-0.33534	2.55655	31.8653	45.0494	88.5382	104.469
									-0.33333	2.55303	31.7954	44.952	88.4116	104.321
									-0.33133	2.54953	31.7259	44.8551	88.2857	104.174
									-0.32933	2.54604	31.6566	44.7587	88.1606	104.027
									-0.32733	2.54257	31.5876	44.6627	88.0361	103.882
									-0.32533	2.53912	31.5189	44.5672	87.9123	103.737
									-0.32332	2.53568	31.4504	44.4722	87.7892	103.594
									-0.32132	2.53225	31.3821	44.3776	87.6668	103.451
									-0.31932	2.52884	31.3142	44.2835	87.5451	103.309
									-0.31732	2.52545	31.2465	44.1899	87.424	103.168
									-0.31532	2.52207	31.1791	44.0967	87.3037	103.028
									-0.31331	2.51871	31.1119	44.004	87.184	102.888
									-0.31131	2.51537	31.045	43.9118	87.065	102.75
									-0.30931	2.51203	30.9784	43.82	86.9468	102.612
									-0.30731	2.50872	30.9121	43.7287	86.8292	102.476
									-0.30531	2.50542	30.8459	43.6378	86.7123	102.34
									-0.3033	2.50214	30.7801	43.5474	86.5961	102.205
									-0.3013	2.49887	30.7145	43.4575	86.4806	102.071
									-0.2993	2.49562	30.6492	43.3681	86.3657	101.937
									-0.2973	2.49238	30.5842	43.2791	86.2516	101.805
									-0.2953	2.48916	30.5194	43.1906	86.1381	101.673
									-0.29329	2.48595	30.455	43.1026	86.0254	101.542
									-0.29129	2.48276	30.3907	43.015	85.9133	101.413
									-0.28929	2.47959	30.3267	42.9279	85.8019	101.284
									-0.28729	2.47643	30.263	42.8412	85.6912	101.155
									-0.28529	2.47329	30.1996	42.755	85.5812	101.028
									-0.28328	2.47016	30.1364	42.6693	85.4719	100.902
									-0.28128	2.46705	30.0735	42.5841	85.3633	100.776
									-0.27928	2.46395	30.0109	42.4993	85.2554	100.651
									-0.27728	2.46087	29.9485	42.4149	85.1481	100.528
									-0.27528	2.45781	29.8864	42.3311	85.0416	100.405
									-0.27327	2.45476	29.8245	42.2477	84.9357	100.283
									-0.27127	2.45172	29.7629	42.1648	84.8306	100.161
									-0.26927	2.44871	29.7016	42.0823	84.7261	100.041
									-0.26727	2.4457	29.6406	42.0003	84.6223	99.9213
									-0.26527	2.44272	29.5798	41.9188	84.5192	99.8027
									-0.26326	2.43974	29.5192	41.8377	84.4168	99.6849
									-0.26126	2.43679	29.459	41.7572	84.315	99.5679
									-0.25926	2.43385	29.399	41.677	84.214	99.4518
									-0.25726	2.43092	29.3393	41.5974	84.1137	99.3366
									-0.25526	2.42802	29.2798	41.5182	84.014	99.2222
									-0.25325	2.42512	29.2206	41.4394	83.915	99.1087
									-0.25125	2.42225	29.1617	41.3612	83.8167	98.9961
									-0.24925	2.41938	29.103	41.2834	83.7192	98.8843
									-0.24725	2.41654	29.0446	41.206	83.6223	98.7734
									-0.24525	2.41371	28.9865	41.1292	83.5261	98.6633
									-0.24324	2.41089	28.9286	41.0528	83.4305	98.5542
									-0.24124	2.40809	28.871	40.9768	83.3357	98.4458
									-0.23924	2.40531	28.8137	40.9014	83.2416	98.3384
									-0.23724	2.40254	28.7566	40.8264	83.1481	98.2317
									-0.23524	2.39979	28.6998	40.7518	83.0554	98.126
									-0.23323	2.39705	28.6433	40.6778	82.9633	98.0211
									-0.23123	2.39433	28.587	40.6042	82.8719	97.9171
									-0.22923	2.39162	28.531	40.531	82.7812	97.8139
									-0.22723	2.38893	28.4753	40.4584	82.6912	97.7116
									-0.22523	2.38626	28.4198	40.3861	82.6019	97.6102
									-0.22322	2.3836	28.3646	40.3144	82.5133	97.5096
									-0.22122	2.38096	28.3096	40.2431	82.4254	97.4099
									-0.21922	2.37833	28.2549	40.1723	82.3381	97.311
									-0.21722	2.37572	28.2005	40.102	82.2516	97.213
									-0.21522	2.37312	28.1464	40.0321	82.1657	97.1159
									-0.21321	2.37054	28.0925	39.9627	82.0806	97.0196
									-0.21121	2.36797	28.0389	39.8937	81.9961	96.9242
									-0.20921	2.36542	27.9855	39.8252	81.9123	96.8297
									-0.20721	2.36289	27.9324	39.7572	81.8292	96.736
									-0.20521	2.36037	27.8796	39.6897	81.7468	96.6432
									-0.2032	2.35787	27.827	39.6226	81.665	96.5512
									-0.2012	2.35538	27.7748	39.556	81.584	96.4601
									-0.1992	2.35291	27.7227	39.4898	81.5037	96.3698
									-0.1972	2.35045	27.671	39.4241	81.424	96.2805
									-0.1952	2.34801	27.6195	39.3589	81.345	96.192
									-0.19319	2.34559	27.5682	39.2942	81.2668	96.1043
									-0.19119	2.34318	27.5173	39.2299	81.1892	96.0175
									-0.18919	2.34079	27.4666	39.1661	81.1123	95.9316
									-0.18719	2.33841	27.4161	39.1027	81.0361	95.8465
									-0.18519	2.33605	27.366	39.0398	80.9606	95.7623
									-0.18318	2.3337	27.3161	38.9774	80.8857	95.6789
									-0.18118	2.33137	27.2664	38.9154	80.8116	95.5965
									-0.17918	2.32905	27.2171	38.8539	80.7382	95.5148
									-0.17718	2.32675	27.168	38.7929	80.6654	95.434
									-0.17518	2.32447	27.1191	38.7323	80.5933	95.3542
									-0.17317	2.3222	27.0705	38.6722	80.522	95.2751
									-0.17117	2.31995	27.0222	38.6126	80.4513	95.1969
									-0.16917	2.31771	26.9742	38.5535	80.3813	95.1196
									-0.16717	2.31549	26.9264	38.4948	80.3119	95.0431
									-0.16517	2.31328	26.8789	38.4365	80.2433	94.9676
									-0.16316	2.31109	26.8316	38.3788	80.1754	94.8928
									-0.16116	2.30892	26.7847	38.3215	80.1082	94.819
									-0.15916	2.30676	26.7379	38.2646	80.0416	94.7459
									-0.15716	2.30461	26.6915	38.2083	79.9758	94.6738
									-0.15516	2.30249	26.6453	38.1524	79.9106	94.6025
									-0.15315	2.30037	26.5994	38.0969	79.8461	94.5321
									-0.15115	2.29828	26.5537	38.0419	79.7823	94.4625
									-0.14915	2.2962	26.5083	37.9874	79.7192	94.3938
									-0.14715	2.29413	26.4632	37.9334	79.6568	94.326
									-0.14515	2.29208	26.4184	37.8798	79.5951	94.259
									-0.14314	2.29005	26.3738	37.8267	79.534	94.1929
									-0.14114	2.28803	26.3294	37.7741	79.4737	94.1276
									-0.13914	2.28602	26.2854	37.7219	79.414	94.0632
									-0.13714	2.28404	26.2416	37.6702	79.3551	93.9997
									-0.13514	2.28206	26.198	37.6189	79.2968	93.937
									-0.13313	2.28011	26.1548	37.5682	79.2392	93.8752
									-0.13113	2.27817	26.1118	37.5179	79.1823	93.8142
									-0.12913	2.27624	26.069	37.468	79.1261	93.7541
									-0.12713	2.27433	26.0266	37.4186	79.0706	93.6949
									-0.12513	2.27244	25.9844	37.3697	79.0158	93.6365
									-0.12312	2.27056	25.9424	37.3213	78.9617	93.579
									-0.12112	2.2687	25.9007	37.2733	78.9082	93.5224
									-0.11912	2.26685	25.8593	37.2258	78.8554	93.4666
									-0.11712	2.26502	25.8182	37.1787	78.8034	93.4117
									-0.11512	2.2632	25.7773	37.1321	78.752	93.3576
									-0.11311	2.2614	25.7367	37.086	78.7013	93.3044
									-0.11111	2.25962	25.6964	37.0404	78.6513	93.2521
									-0.10911	2.25785	25.6563	36.9952	78.602	93.2006
									-0.10711	2.2561	25.6165	36.9504	78.5534	93.15
									-0.10511	2.25436	25.5769	36.9062	78.5055	93.1002
									-0.1031	2.25264	25.5376	36.8624	78.4582	93.0513
									-0.1011	2.25093	25.4986	36.8191	78.4117	93.0033
									-0.0991	2.24924	25.4599	36.7762	78.3658	92.9561
									-0.0971	2.24757	25.4214	36.7338	78.3206	92.9099
									-0.0951	2.24591	25.3832	36.6919	78.2762	92.8644
									-0.09309	2.24426	25.3452	36.6504	78.2324	92.8198
									-0.09109	2.24263	25.3075	36.6095	78.1893	92.7761
									-0.08909	2.24102	25.2701	36.5689	78.1469	92.7332
									-0.08709	2.23942	25.2329	36.5289	78.1051	92.6912
									-0.08509	2.23784	25.196	36.4893	78.0641	92.6501
									-0.08308	2.23628	25.1594	36.4501	78.0238	92.6098
									-0.08108	2.23473	25.123	36.4115	77.9841	92.5704
									-0.07908	2.23319	25.0869	36.3733	77.9451	92.5319
									-0.07708	2.23167	25.0511	36.3355	77.9069	92.4942
									-0.07508	2.23017	25.0155	36.2983	77.8693	92.4573
									-0.07307	2.22868	24.9802	36.2615	77.8324	92.4214
									-0.07107	2.22721	24.9452	36.2251	77.7962	92.3863
									-0.06907	2.22575	24.9104	36.1893	77.7607	92.352
									-0.06707	2.22431	24.8759	36.1538	77.7259	92.3186
									-0.06507	2.22289	24.8417	36.1189	77.6917	92.2861
									-0.06306	2.22148	24.8077	36.0844	77.6583	92.2544
									-0.06106	2.22008	24.774	36.0504	77.6255	92.2236
									-0.05906	2.2187	24.7405	36.0169	77.5935	92.1937
									-0.05706	2.21734	24.7074	35.9838	77.5621	92.1646
									-0.05506	2.21599	24.6745	35.9512	77.5314	92.1364
									-0.05305	2.21466	24.6418	35.9191	77.5014	92.109
									-0.05105	2.21335	24.6094	35.8874	77.4721	92.0826
									-0.04905	2.21205	24.5773	35.8562	77.4435	92.0569
									-0.04705	2.21076	24.5455	35.8254	77.4155	92.0322
									-0.04505	2.20949	24.5139	35.7951	77.3883	92.0083
									-0.04304	2.20824	24.4825	35.7653	77.3618	91.9852
									-0.04104	2.207	24.4515	35.736	77.3359	91.963
									-0.03904	2.20578	24.4207	35.7071	77.3107	91.9417
									-0.03704	2.20457	24.3902	35.6787	77.2862	91.9212
									-0.03504	2.20338	24.3599	35.6507	77.2625	91.9016
									-0.03303	2.20221	24.3299	35.6232	77.2394	91.8829
									-0.03103	2.20105	24.3002	35.5962	77.2169	91.865
									-0.02903	2.1999	24.2707	35.5697	77.1952	91.848
									-0.02703	2.19877	24.2416	35.5436	77.1742	91.8318
									-0.02503	2.19766	24.2126	35.518	77.1539	91.8165
									-0.02302	2.19656	24.1839	35.4928	77.1342	91.8021
									-0.02102	2.19548	24.1556	35.4681	77.1153	91.7885
									-0.01902	2.19441	24.1274	35.4439	77.097	91.7758
									-0.01702	2.19336	24.0996	35.4201	77.0794	91.764
									-0.01502	2.19233	24.0719	35.3969	77.0625	91.753
									-0.01301	2.19131	24.0446	35.374	77.0463	91.7429
									-0.01101	2.19031	24.0175	35.3517	77.0308	91.7336
									-0.00901	2.18932	23.9907	35.3298	77.016	91.7252
									-0.00701	2.18835	23.9642	35.3083	77.0018	91.7177
									-0.00501	2.18739	23.9379	35.2874	76.9884	91.711
									-0.003	2.18645	23.9119	35.2669	76.9756	91.7052
									-0.001	2.18552	23.8862	35.2469	76.9636	91.7002
									0.001	2.18461	23.8607	35.2273	76.9522	91.6961
									0.003	2.18372	23.8355	35.2082	76.9415	91.6929
									0.00501	2.18284	23.8105	35.1896	76.9315	91.6905
									0.00701	2.18198	23.7858	35.1714	76.9222	91.689
									0.00901	2.18113	23.7614	35.1537	76.9136	91.6883
									0.01101	2.1803	23.7372	35.1365	76.9057	91.6886
									0.01301	2.17948	23.7134	35.1197	76.8984	91.6896
									0.01502	2.17868	23.6897	35.1034	76.8919	91.6916
									0.01702	2.17789	23.6664	35.0875	76.886	91.6944
									0.01902	2.17712	23.6433	35.0722	76.8808	91.698
									0.02102	2.17637	23.6205	35.0573	76.8764	91.7025
									0.02302	2.17563	23.5979	35.0428	76.8726	91.7079
									0.02503	2.17491	23.5756	35.0288	76.8695	91.7142
									0.02703	2.1742	23.5536	35.0153	76.8671	91.7213
									0.02903	2.17351	23.5318	35.0023	76.8654	91.7292
									0.03103	2.17284	23.5103	34.9897	76.8643	91.7381
									0.03303	2.17218	23.4891	34.9776	76.864	91.7477
									0.03504	2.17153	23.4681	34.966	76.8643	91.7583
									0.03704	2.1709	23.4474	34.9548	76.8654	91.7697
									0.03904	2.17029	23.427	34.9441	76.8671	91.782
									0.04104	2.16969	23.4068	34.9338	76.8695	91.7951
									0.04304	2.16911	23.3869	34.924	76.8726	91.8091
									0.04505	2.16854	23.3673	34.9147	76.8764	91.824
									0.04705	2.16799	23.3479	34.9059	76.8809	91.8397
									0.04905	2.16746	23.3288	34.8975	76.8861	91.8563
									0.05105	2.16694	23.31	34.8896	76.892	91.8737
									0.05305	2.16643	23.2914	34.8821	76.8985	91.892
									0.05506	2.16594	23.2731	34.8751	76.9058	91.9112
									0.05706	2.16547	23.255	34.8686	76.9137	91.9312
									0.05906	2.16501	23.2372	34.8625	76.9223	91.9521
									0.06106	2.16457	23.2197	34.857	76.9317	91.9738
									0.06306	2.16415	23.2025	34.8518	76.9416	91.9964
									0.06507	2.16374	23.1855	34.8472	76.9523	92.0199
									0.06707	2.16334	23.1688	34.843	76.9637	92.0443
									0.06907	2.16296	23.1523	34.8393	76.9758	92.0695
									0.07107	2.1626	23.1361	34.836	76.9886	92.0955
									0.07307	2.16225	23.1202	34.8332	77.002	92.1224
									0.07508	2.16192	23.1045	34.8309	77.0162	92.1502
									0.07708	2.1616	23.0891	34.829	77.031	92.1788
									0.07908	2.1613	23.074	34.8276	77.0465	92.2083
									0.08108	2.16102	23.0591	34.8267	77.0627	92.2387
									0.08308	2.16075	23.0446	34.8262	77.0796	92.2699
									0.08509	2.16049	23.0302	34.8262	77.0972	92.302
									0.08709	2.16025	23.0162	34.8267	77.1155	92.335
									0.08909	2.16003	23.0024	34.8276	77.1345	92.3688
									0.09109	2.15982	22.9888	34.829	77.1541	92.4035
									0.09309	2.15963	22.9756	34.8309	77.1745	92.439
									0.0951	2.15946	22.9626	34.8332	77.1955	92.4754
									0.0971	2.1593	22.9498	34.836	77.2173	92.5126
									0.0991	2.15915	22.9373	34.8393	77.2397	92.5507
									0.1011	2.15902	22.9251	34.843	77.2628	92.5897
									0.1031	2.15891	22.9132	34.8472	77.2866	92.6296
									0.10511	2.15881	22.9015	34.8519	77.3111	92.6703
									0.10711	2.15873	22.8901	34.857	77.3363	92.7118
									0.10911	2.15866	22.879	34.8626	77.3621	92.7542
									0.11111	2.15861	22.8681	34.8687	77.3887	92.7975
									0.11311	2.15857	22.8575	34.8752	77.4159	92.8417
									0.11512	2.15855	22.8471	34.8822	77.4439	92.8867
									0.11712	2.15855	22.837	34.8896	77.4725	92.9326
									0.11912	2.15856	22.8272	34.8975	77.5018	92.9793
									0.12112	2.15859	22.8177	34.9059	77.5318	93.0269
									0.12312	2.15863	22.8084	34.9148	77.5625	93.0753
									0.12513	2.15869	22.7994	34.9241	77.5939	93.1247
									0.12713	2.15876	22.7906	34.9339	77.626	93.1748
									0.12913	2.15885	22.7821	34.9441	77.6587	93.2259
									0.13113	2.15896	22.7739	34.9549	77.6922	93.2778
									0.13313	2.15908	22.7659	34.966	77.7263	93.3305
									0.13514	2.15921	22.7582	34.9777	77.7612	93.3842
									0.13714	2.15937	22.7508	34.9898	77.7967	93.4386
									0.13914	2.15953	22.7436	35.0024	77.8329	93.494
									0.14114	2.15972	22.7368	35.0154	77.8698	93.5502
									0.14314	2.15992	22.7301	35.0289	77.9074	93.6073
									0.14515	2.16013	22.7237	35.0429	77.9457	93.6652
									0.14715	2.16036	22.7176	35.0573	77.9847	93.724
									0.14915	2.16061	22.7118	35.0723	78.0243	93.7836
									0.15115	2.16087	22.7063	35.0876	78.0647	93.8441
									0.15315	2.16114	22.7009	35.1035	78.1057	93.9055
									0.15516	2.16144	22.6959	35.1198	78.1475	93.9678
									0.15716	2.16174	22.6911	35.1365	78.1899	94.0309
									0.15916	2.16207	22.6866	35.1538	78.233	94.0948
									0.16116	2.16241	22.6824	35.1715	78.2768	94.1596
									0.16316	2.16276	22.6784	35.1897	78.3213	94.2253
									0.16517	2.16313	22.6747	35.2083	78.3665	94.2919
									0.16717	2.16352	22.6712	35.2274	78.4123	94.3593
									0.16917	2.16392	22.6681	35.247	78.4589	94.4275
									0.17117	2.16434	22.6651	35.267	78.5061	94.4967
									0.17317	2.16477	22.6625	35.2875	78.5541	94.5667
									0.17518	2.16522	22.6601	35.3085	78.6027	94.6375
									0.17718	2.16568	22.658	35.3299	78.652	94.7092
									0.17918	2.16616	22.6561	35.3518	78.702	94.7818
									0.18118	2.16666	22.6546	35.3742	78.7527	94.8552
									0.18318	2.16717	22.6532	35.397	78.8041	94.9296
									0.18519	2.1677	22.6522	35.4203	78.8562	95.0047
									0.18719	2.16824	22.6514	35.444	78.909	95.0807
									0.18919	2.1688	22.6508	35.4683	78.9624	95.1576
									0.19119	2.16937	22.6506	35.493	79.0165	95.2353
									0.19319	2.16996	22.6506	35.5181	79.0714	95.314
									0.1952	2.17056	22.6509	35.5437	79.1269	95.3934
									0.1972	2.17118	22.6514	35.5698	79.1831	95.4738
									0.1992	2.17182	22.6522	35.5964	79.24	95.555
									0.2012	2.17247	22.6533	35.6234	79.2976	95.637
									0.2032	2.17314	22.6546	35.6509	79.3559	95.7199
									0.20521	2.17382	22.6562	35.6788	79.4149	95.8037
									0.20721	2.17452	22.6581	35.7073	79.4745	95.8883
									0.20921	2.17523	22.6602	35.7362	79.5349	95.9738
									0.21121	2.17596	22.6626	35.7655	79.5959	96.0602
									0.21321	2.17671	22.6652	35.7953	79.6577	96.1474
									0.21522	2.17747	22.6682	35.8256	79.7201	96.2355
									0.21722	2.17825	22.6714	35.8564	79.7832	96.3244
									0.21922	2.17904	22.6748	35.8876	79.847	96.4142
									0.22122	2.17985	22.6785	35.9192	79.9115	96.5049
									0.22322	2.18067	22.6825	35.9514	79.9767	96.5964
									0.22523	2.18151	22.6868	35.984	80.0426	96.6888
									0.22723	2.18236	22.6913	36.0171	80.1091	96.7821
									0.22923	2.18323	22.6961	36.0506	80.1764	96.8762
									0.23123	2.18412	22.7011	36.0846	80.2443	96.9711
									0.23323	2.18502	22.7064	36.1191	80.3129	97.067
									0.23524	2.18594	22.712	36.1541	80.3822	97.1637
									0.23724	2.18687	22.7179	36.1895	80.4523	97.2612
									0.23924	2.18782	22.724	36.2253	80.5229	97.3597
									0.24124	2.18878	22.7304	36.2617	80.5943	97.4589
									0.24324	2.18976	22.737	36.2985	80.6664	97.5591
									0.24525	2.19076	22.7439	36.3357	80.7392	97.6601
									0.24725	2.19177	22.7511	36.3735	80.8126	97.7619
									0.24925	2.19279	22.7585	36.4117	80.8868	97.8647
									0.25125	2.19383	22.7662	36.4504	80.9616	97.9682
									0.25325	2.19489	22.7742	36.4895	81.0371	98.0727
									0.25526	2.19597	22.7824	36.5291	81.1134	98.178
									0.25726	2.19705	22.7909	36.5692	81.1903	98.2842
									0.25926	2.19816	22.7997	36.6097	81.2679	98.3912
									0.26126	2.19928	22.8087	36.6507	81.3461	98.4991
									0.26326	2.20041	22.818	36.6921	81.4251	98.6079
									0.26527	2.20157	22.8276	36.7341	81.5048	98.7175
									0.26727	2.20273	22.8374	36.7765	81.5851	98.828
									0.26927	2.20392	22.8475	36.8193	81.6662	98.9393
									0.27127	2.20511	22.8578	36.8627	81.7479	99.0515
									0.27327	2.20633	22.8685	36.9065	81.8303	99.1646
									0.27528	2.20756	22.8793	36.9507	81.9135	99.2785
									0.27728	2.2088	22.8905	36.9954	81.9973	99.3933
									0.27928	2.21006	22.9019	37.0406	82.0817	99.5089
									0.28128	2.21134	22.9136	37.0863	82.1669	99.6254
									0.28328	2.21263	22.9256	37.1324	82.2528	99.7428
									0.28529	2.21394	22.9378	37.179	82.3394	99.8611
									0.28729	2.21526	22.9503	37.2261	82.4266	99.9801
									0.28929	2.2166	22.963	37.2736	82.5146	100.1
									0.29129	2.21795	22.976	37.3216	82.6032	100.221
									0.29329	2.21932	22.9893	37.37	82.6925	100.343
									0.2953	2.22071	23.0028	37.4189	82.7825	100.465
									0.2973	2.22211	23.0166	37.4683	82.8732	100.589
									0.2993	2.22353	23.0307	37.5182	82.9646	100.713
									0.3013	2.22496	23.0451	37.5685	83.0567	100.838
									0.3033	2.22641	23.0597	37.6193	83.1495	100.964
									0.30531	2.22787	23.0745	37.6705	83.2429	101.091
									0.30731	2.22935	23.0897	37.7222	83.3371	101.218
									0.30931	2.23084	23.1051	37.7744	83.4319	101.347
									0.31131	2.23235	23.1208	37.827	83.5274	101.476
									0.31331	2.23388	23.1367	37.8801	83.6236	101.607
									0.31532	2.23542	23.1529	37.9337	83.7205	101.738
									0.31732	2.23698	23.1693	37.9878	83.8181	101.87
									0.31932	2.23855	23.1861	38.0423	83.9164	102.003
									0.32132	2.24014	23.2031	38.0972	84.0154	102.137
									0.32332	2.24175	23.2203	38.1527	84.1151	102.271
									0.32533	2.24336	23.2379	38.2086	84.2154	102.407
									0.32733	2.245	23.2556	38.265	84.3165	102.543
									0.32933	2.24665	23.2737	38.3218	84.4182	102.68
									0.33133	2.24832	23.292	38.3791	84.5206	102.818
									0.33333	2.25	23.3106	38.4369	84.6237	102.957
									0.33534	2.2517	23.3295	38.4951	84.7275	103.097
									0.33734	2.25341	23.3486	38.5538	84.832	103.237
									0.33934	2.25514	23.368	38.613	84.9372	103.379
									0.34134	2.25688	23.3876	38.6726	85.0431	103.521
									0.34334	2.25865	23.4075	38.7327	85.1496	103.665
									0.34535	2.26042	23.4277	38.7933	85.2569	103.809
									0.34735	2.26221	23.4481	38.8543	85.3648	103.954
									0.34935	2.26402	23.4689	38.9158	85.4735	104.099
									0.35135	2.26584	23.4898	38.9778	85.5828	104.246
									0.35335	2.26768	23.5111	39.0402	85.6928	104.394
									0.35536	2.26953	23.5326	39.1031	85.8035	104.542
									0.35736	2.2714	23.5544	39.1664	85.9149	104.691
									0.35936	2.27329	23.5764	39.2303	86.027	104.841
									0.36136	2.27519	23.5987	39.2946	86.1398	104.992
									0.36336	2.27711	23.6213	39.3593	86.2532	105.144
									0.36537	2.27904	23.6441	39.4245	86.3674	105.297
									0.36737	2.28099	23.6672	39.4902	86.4822	105.45
									0.36937	2.28295	23.6906	39.5564	86.5977	105.605
									0.37137	2.28493	23.7142	39.623	86.7139	105.76
									0.37337	2.28692	23.7381	39.6901	86.8308	105.916
									0.37538	2.28893	23.7623	39.7576	86.9484	106.073
									0.37738	2.29096	23.7867	39.8257	87.0667	106.231
									0.37938	2.293	23.8114	39.8941	87.1857	106.39
									0.38138	2.29506	23.8363	39.9631	87.3054	106.549
									0.38338	2.29713	23.8616	40.0325	87.4257	106.71
									0.38539	2.29922	23.887	40.1024	87.5468	106.871
									0.38739	2.30132	23.9128	40.1727	87.6685	107.033
									0.38939	2.30344	23.9388	40.2435	87.7909	107.196
									0.39139	2.30558	23.9651	40.3148	87.9141	107.36
									0.39339	2.30773	23.9917	40.3866	88.0379	107.525
									0.3954	2.30989	24.0185	40.4588	88.1624	107.691
									0.3974	2.31208	24.0456	40.5314	88.2875	107.857
									0.3994	2.31427	24.0729	40.6046	88.4134	108.024
									0.4014	2.31649	24.1005	40.6782	88.54	108.192
									0.4034	2.31871	24.1284	40.7523	88.6672	108.362
									0.40541	2.32096	24.1565	40.8268	88.7952	108.531
									0.40741	2.32322	24.185	40.9018	88.9238	108.702
									0.40941	2.32549	24.2136	40.9773	89.0531	108.874
									0.41141	2.32779	24.2426	41.0532	89.1831	109.046
									0.41341	2.33009	24.2718	41.1296	89.3138	109.22
									0.41542	2.33242	24.3012	41.2065	89.4452	109.394
									0.41742	2.33475	24.331	41.2838	89.5773	109.569
									0.41942	2.33711	24.361	41.3616	89.7101	109.745
									0.42142	2.33948	24.3913	41.4399	89.8435	109.922
									0.42342	2.34186	24.4218	41.5186	89.9777	110.1
									0.42543	2.34426	24.4526	41.5978	90.1125	110.278
									0.42743	2.34668	24.4837	41.6775	90.2481	110.457
									0.42943	2.34911	24.515	41.7576	90.3843	110.638
									0.43143	2.35156	24.5466	41.8382	90.5212	110.819
									0.43343	2.35402	24.5784	41.9193	90.6588	111.001
									0.43544	2.3565	24.6106	42.0008	90.7971	111.184
									0.43744	2.35899	24.643	42.0828	90.936	111.367
									0.43944	2.3615	24.6756	42.1653	91.0757	111.552
									0.44144	2.36403	24.7085	42.2482	91.2161	111.737
									0.44344	2.36657	24.7417	42.3316	91.3571	111.924
									0.44545	2.36913	24.7752	42.4154	91.4988	112.111
									0.44745	2.3717	24.8089	42.4998	91.6413	112.299
									0.44945	2.37429	24.8429	42.5846	91.7844	112.488
									0.45145	2.37689	24.8771	42.6698	91.9282	112.677
									0.45345	2.37951	24.9117	42.7555	92.0727	112.868
									0.45546	2.38214	24.9464	42.8417	92.2179	113.059
									0.45746	2.38479	24.9815	42.9284	92.3637	113.252
									0.45946	2.38746	25.0168	43.0155	92.5103	113.445
									0.46146	2.39014	25.0524	43.1031	92.6576	113.639
									0.46346	2.39284	25.0882	43.1911	92.8055	113.834
									0.46547	2.39555	25.1243	43.2796	92.9541	114.03
									0.46747	2.39828	25.1607	43.3686	93.1035	114.226
									0.46947	2.40102	25.1973	43.4581	93.2535	114.424
									0.47147	2.40378	25.2342	43.548	93.4042	114.622
									0.47347	2.40656	25.2714	43.6384	93.5556	114.821
									0.47548	2.40935	25.3088	43.7292	93.7077	115.021
									0.47748	2.41216	25.3465	43.8205	93.8604	115.222
									0.47948	2.41498	25.3845	43.9123	94.0139	115.424
									0.48148	2.41782	25.4227	44.0045	94.168	115.627
									0.48348	2.42067	25.4612	44.0973	94.3229	115.83
									0.48549	2.42354	25.5	44.1904	94.4784	116.035
									0.48749	2.42642	25.539	44.2841	94.6346	116.24
									0.48949	2.42932	25.5783	44.3782	94.7915	116.446
									0.49149	2.43224	25.6179	44.4727	94.9491	116.653
									0.49349	2.43517	25.6577	44.5678	95.1074	116.861
									0.4955	2.43812	25.6978	44.6633	95.2664	117.07
									0.4975	2.44108	25.7381	44.7593	95.4261	117.279
									0.4995	2.44406	25.7788	44.8557	95.5864	117.489
									0.5015	2.44705	25.8196	44.9526	95.7475	117.701
									0.5035	2.45006	25.8608	45.05	95.9092	117.913
									0.50551	2.45309	25.9022	45.1478	96.0716	118.126
									0.50751	2.45613	25.9439	45.2461	96.2348	118.34
									0.50951	2.45918	25.9858	45.3449	96.3986	118.554
									0.51151	2.46226	26.0281	45.4441	96.5631	118.77
									0.51351	2.46534	26.0705	45.5438	96.7282	118.986
									0.51552	2.46845	26.1133	45.6439	96.8941	119.204
									0.51752	2.47157	26.1563	45.7446	97.0607	119.422
									0.51952	2.4747	26.1996	45.8457	97.2279	119.641
									0.52152	2.47785	26.2431	45.9472	97.3959	119.861
									0.52352	2.48102	26.2869	46.0493	97.5645	120.082
									0.52553	2.4842	26.331	46.1517	97.7338	120.303
									0.52753	2.48739	26.3753	46.2547	97.9039	120.526
									0.52953	2.49061	26.4199	46.3581	98.0746	120.749
									0.53153	2.49383	26.4648	46.462	98.2459	120.973
									0.53353	2.49708	26.5099	46.5664	98.418	121.198
									0.53554	2.50034	26.5553	46.6712	98.5908	121.424
									0.53754	2.50361	26.601	46.7765	98.7643	121.651
									0.53954	2.5069	26.6469	46.8822	98.9384	121.879
									0.54154	2.51021	26.6931	46.9885	99.1133	122.107
									0.54354	2.51353	26.7396	47.0951	99.2888	122.336
									0.54555	2.51687	26.7863	47.2023	99.465	122.567
									0.54755	2.52022	26.8333	47.3099	99.6419	122.798
									0.54955	2.52359	26.8806	47.418	99.8195	123.03
									0.55155	2.52697	26.9281	47.5265	99.9978	123.262
									0.55355	2.53037	26.9759	47.6356	100.177	123.496
									0.55556	2.53379	27.0239	47.745	100.356	123.731
									0.55756	2.53722	27.0723	47.855	100.537	123.966
									0.55956	2.54067	27.1208	47.9654	100.718	124.202
									0.56156	2.54413	27.1697	48.0763	100.9	124.439
									0.56356	2.54761	27.2188	48.1876	101.082	124.677
									0.56557	2.5511	27.2682	48.2994	101.265	124.916
									0.56757	2.55461	27.3178	48.4117	101.449	125.156
									0.56957	2.55814	27.3677	48.5244	101.633	125.397
									0.57157	2.56168	27.4179	48.6376	101.819	125.638
									0.57357	2.56523	27.4684	48.7513	102.005	125.88
									0.57558	2.5688	27.5191	48.8655	102.191	126.123
									0.57758	2.57239	27.57	48.9801	102.378	126.367
									0.57958	2.57599	27.6213	49.0951	102.566	126.612
									0.58158	2.57961	27.6728	49.2107	102.755	126.858
									0.58358	2.58325	27.7246	49.3267	102.944	127.105
									0.58559	2.5869	27.7766	49.4431	103.134	127.352
									0.58759	2.59056	27.8289	49.5601	103.325	127.6
									0.58959	2.59424	27.8815	49.6775	103.516	127.849
									0.59159	2.59794	27.9343	49.7953	103.708	128.1
									0.59359	2.60165	27.9874	49.9137	103.901	128.35
									0.5956	2.60538	28.0408	50.0325	104.095	128.602
									0.5976	2.60912	28.0944	50.1517	104.289	128.855
									0.5996	2.61288	28.1483	50.2715	104.484	129.108
									0.6016	2.61666	28.2024	50.3916	104.679	129.363
									0.6036	2.62045	28.2569	50.5123	104.875	129.618
									0.60561	2.62425	28.3116	50.6334	105.072	129.874
									0.60761	2.62808	28.3665	50.755	105.27	130.131
									0.60961	2.63191	28.4217	50.8771	105.468	130.389
									0.61161	2.63577	28.4772	50.9996	105.667	130.647
									0.61361	2.63963	28.533	51.1226	105.867	130.907
									0.61562	2.64352	28.589	51.2461	106.067	131.167
									0.61762	2.64742	28.6453	51.37	106.268	131.428
									0.61962	2.65133	28.7018	51.4944	106.47	131.69
									0.62162	2.65526	28.7586	51.6192	106.672	131.953
									0.62362	2.65921	28.8157	51.7445	106.876	132.217
									0.62563	2.66317	28.8731	51.8703	107.079	132.482
									0.62763	2.66715	28.9307	51.9966	107.284	132.748
									0.62963	2.67114	28.9886	52.1233	107.489	133.014
									0.63163	2.67515	29.0467	52.2505	107.695	133.281
									0.63363	2.67918	29.1051	52.3781	107.902	133.549
									0.63564	2.68322	29.1638	52.5062	108.109	133.818
									0.63764	2.68727	29.2227	52.6348	108.317	134.088
									0.63964	2.69134	29.2819	52.7639	108.525	134.359
									0.64164	2.69543	29.3414	52.8934	108.735	134.63
									0.64364	2.69953	29.4011	53.0234	108.945	134.903
									0.64565	2.70365	29.4611	53.1538	109.155	135.176
									0.64765	2.70779	29.5214	53.2847	109.367	135.45
									0.64965	2.71193	29.5819	53.4161	109.579	135.725
									0.65165	2.7161	29.6427	53.5479	109.792	136.001
									0.65365	2.72028	29.7038	53.6802	110.005	136.278
									0.65566	2.72448	29.7651	53.813	110.219	136.556
									0.65766	2.72869	29.8267	53.9462	110.434	136.834
									0.65966	2.73292	29.8885	54.0799	110.65	137.113
									0.66166	2.73716	29.9507	54.2141	110.866	137.394
									0.66366	2.74142	30.0131	54.3488	111.083	137.675
									0.66567	2.74569	30.0757	54.4839	111.3	137.956
									0.66767	2.74998	30.1386	54.6194	111.519	138.239
									0.66967	2.75429	30.2018	54.7555	111.738	138.523
									0.67167	2.75861	30.2653	54.892	111.957	138.807
									0.67367	2.76295	30.329	55.0289	112.178	139.093
									0.67568	2.7673	30.393	55.1664	112.399	139.379
									0.67768	2.77167	30.4572	55.3043	112.62	139.666
									0.67968	2.77605	30.5217	55.4426	112.843	139.954
									0.68168	2.78045	30.5865	55.5814	113.066	140.243
									0.68368	2.78486	30.6516	55.7208	113.29	140.532
									0.68569	2.7893	30.7169	55.8605	113.514	140.823
									0.68769	2.79374	30.7824	56.0007	113.74	141.114
									0.68969	2.7982	30.8483	56.1414	113.965	141.407
									0.69169	2.80268	30.9144	56.2826	114.192	141.7
									0.69369	2.80717	30.9808	56.4242	114.419	141.994
									0.6957	2.81168	31.0474	56.5663	114.647	142.289
									0.6977	2.81621	31.1143	56.7089	114.876	142.584
									0.6997	2.82075	31.1815	56.8519	115.105	142.881
									0.7017	2.8253	31.2489	56.9954	115.335	143.178
									0.7037	2.82987	31.3166	57.1393	115.566	143.476
									0.70571	2.83446	31.3846	57.2837	115.797	143.776
									0.70771	2.83906	31.4528	57.4286	116.029	144.076
									0.70971	2.84368	31.5213	57.574	116.262	144.376
									0.71171	2.84831	31.59	57.7198	116.496	144.678
									0.71371	2.85296	31.6591	57.8661	116.73	144.981
									0.71572	2.85763	31.7284	58.0128	116.965	145.284
									0.71772	2.86231	31.7979	58.16	117.2	145.589
									0.71972	2.867	31.8677	58.3077	117.436	145.894
									0.72172	2.87172	31.9378	58.4559	117.673	146.2
									0.72372	2.87644	32.0082	58.6045	117.911	146.507
									0.72573	2.88119	32.0788	58.7536	118.149	146.814
									0.72773	2.88594	32.1497	58.9031	118.388	147.123
									0.72973	2.89072	32.2208	59.0531	118.628	147.432
									0.73173	2.89551	32.2922	59.2036	118.868	147.743
									0.73373	2.90031	32.3639	59.3545	119.109	148.054
									0.73574	2.90513	32.4359	59.5059	119.351	148.366
									0.73774	2.90997	32.5081	59.6578	119.593	148.679
									0.73974	2.91482	32.5806	59.8102	119.837	148.993
									0.74174	2.91969	32.6533	59.963	120.08	149.307
									0.74374	2.92457	32.7263	60.1162	120.325	149.623
									0.74575	2.92947	32.7996	60.27	120.57	149.939
									0.74775	2.93439	32.8731	60.4242	120.816	150.257
									0.74975	2.93932	32.9469	60.5789	121.062	150.575
									0.75175	2.94426	33.021	60.734	121.31	150.894
									0.75375	2.94923	33.0953	60.8896	121.558	151.213
									0.75576	2.9542	33.1699	61.0457	121.806	151.534
									0.75776	2.95919	33.2448	61.2022	122.056	151.856
									0.75976	2.9642	33.3199	61.3592	122.306	152.178
									0.76176	2.96923	33.3953	61.5166	122.556	152.501
									0.76376	2.97427	33.471	61.6746	122.808	152.825
									0.76577	2.97932	33.5469	61.833	123.06	153.15
									0.76777	2.98439	33.6231	61.9918	123.313	153.476
									0.76977	2.98948	33.6996	62.1512	123.566	153.803
									0.77177	2.99458	33.7763	62.3109	123.82	154.13
									0.77377	2.9997	33.8533	62.4712	124.075	154.459
									0.77578	3.00483	33.9305	62.6319	124.331	154.788
									0.77778	3.00998	34.0081	62.7931	124.587	155.118
									0.77978	3.01515	34.0858	62.9548	124.844	155.449
									0.78178	3.02033	34.1639	63.1169	125.101	155.781
									0.78378	3.02552	34.2422	63.2795	125.36	156.114
									0.78579	3.03073	34.3208	63.4425	125.619	156.448
									0.78779	3.03596	34.3996	63.6061	125.878	156.782
									0.78979	3.0412	34.4788	63.7701	126.139	157.117
									0.79179	3.04646	34.5581	63.9345	126.4	157.454
									0.79379	3.05173	34.6378	64.0994	126.661	157.791
									0.7958	3.05702	34.7177	64.2648	126.924	158.129
									0.7978	3.06233	34.7979	64.4307	127.187	158.467
									0.7998	3.06765	34.8783	64.597	127.451	158.807
									0.8018	3.07299	34.959	64.7638	127.715	159.147
									0.8038	3.07834	35.04	64.931	127.981	159.489
									0.80581	3.0837	35.1212	65.0987	128.246	159.831
									0.80781	3.08909	35.2027	65.2669	128.513	160.174
									0.80981	3.09449	35.2845	65.4356	128.78	160.518
									0.81181	3.0999	35.3665	65.6047	129.048	160.863
									0.81381	3.10533	35.4488	65.7742	129.317	161.208
									0.81582	3.11078	35.5314	65.9443	129.586	161.555
									0.81782	3.11624	35.6142	66.1148	129.856	161.902
									0.81982	3.12171	35.6973	66.2858	130.127	162.251
									0.82182	3.12721	35.7807	66.4572	130.398	162.6
									0.82382	3.13271	35.8643	66.6291	130.67	162.95
									0.82583	3.13824	35.9482	66.8015	130.943	163.3
									0.82783	3.14378	36.0324	66.9743	131.217	163.652
									0.82983	3.14933	36.1168	67.1476	131.491	164.005
									0.83183	3.1549	36.2015	67.3214	131.766	164.358
									0.83383	3.16049	36.2864	67.4956	132.041	164.712
									0.83584	3.16609	36.3716	67.6703	132.317	165.068
									0.83784	3.17171	36.4571	67.8455	132.594	165.424
									0.83984	3.17734	36.5429	68.0211	132.872	165.78
									0.84184	3.18299	36.6289	68.1972	133.15	166.138
									0.84384	3.18865	36.7152	68.3738	133.429	166.497
									0.84585	3.19433	36.8017	68.5508	133.709	166.856
									0.84785	3.20003	36.8885	68.7283	133.989	167.216
									0.84985	3.20574	36.9756	68.9063	134.27	167.578
									0.85185	3.21147	37.0629	69.0847	134.552	167.94
									0.85385	3.21721	37.1506	69.2636	134.834	168.303
									0.85586	3.22297	37.2384	69.443	135.118	168.666
									0.85786	3.22874	37.3266	69.6228	135.401	169.031
									0.85986	3.23453	37.415	69.8031	135.686	169.396
									0.86186	3.24033	37.5036	69.9838	135.971	169.763
									0.86386	3.24615	37.5926	70.1651	136.257	170.13
									0.86587	3.25199	37.6818	70.3468	136.544	170.498
									0.86787	3.25784	37.7712	70.5289	136.831	170.867
									0.86987	3.26371	37.861	70.7115	137.119	171.237
									0.87187	3.26959	37.951	70.8946	137.407	171.607
									0.87387	3.27549	38.0412	71.0782	137.697	171.979
									0.87588	3.2814	38.1318	71.2622	137.987	172.351
									0.87788	3.28733	38.2226	71.4467	138.277	172.724
									0.87988	3.29328	38.3136	71.6316	138.569	173.098
									0.88188	3.29924	38.4049	71.817	138.861	173.473
									0.88388	3.30522	38.4965	72.0029	139.154	173.849
									0.88589	3.31121	38.5884	72.1893	139.447	174.226
									0.88789	3.31722	38.6805	72.3761	139.741	174.603
									0.88989	3.32324	38.7729	72.5633	140.036	174.982
									0.89189	3.32928	38.8655	72.7511	140.332	175.361
									0.89389	3.33533	38.9585	72.9393	140.628	175.741
									0.8959	3.3414	39.0517	73.128	140.925	176.122
									0.8979	3.34749	39.1451	73.3171	141.222	176.504
									0.8999	3.35359	39.2388	73.5067	141.521	176.887
									0.9019	3.35971	39.3328	73.6968	141.82	177.27
									0.9039	3.36584	39.427	73.8874	142.119	177.655
									0.90591	3.37199	39.5215	74.0784	142.42	178.04
									0.90791	3.37815	39.6163	74.2698	142.721	178.426
									0.90991	3.38433	39.7114	74.4618	143.023	178.813
									0.91191	3.39053	39.8067	74.6542	143.325	179.201
									0.91391	3.39674	39.9023	74.847	143.628	179.59
									0.91592	3.40296	39.9981	75.0404	143.932	179.979
									0.91792	3.40921	40.0942	75.2342	144.236	180.37
									0.91992	3.41546	40.1906	75.4284	144.542	180.761
									0.92192	3.42174	40.2872	75.6232	144.848	181.153
									0.92392	3.42803	40.3841	75.8184	145.154	181.546
									0.92593	3.43433	40.4813	76.014	145.461	181.94
									0.92793	3.44065	40.5787	76.2102	145.769	182.335
									0.92993	3.44699	40.6764	76.4068	146.078	182.731
									0.93193	3.45334	40.7743	76.6038	146.387	183.127
									0.93393	3.4597	40.8726	76.8014	146.697	183.524
									0.93594	3.46609	40.9711	76.9994	147.008	183.923
									0.93794	3.47248	41.0698	77.1978	147.319	184.322
									0.93994	3.4789	41.1688	77.3967	147.632	184.722
									0.94194	3.48533	41.2681	77.5961	147.944	185.122
									0.94394	3.49177	41.3677	77.796	148.258	185.524
									0.94595	3.49823	41.4675	77.9963	148.572	185.927
									0.94795	3.50471	41.5676	78.1971	148.887	186.33
									0.94995	3.5112	41.6679	78.3984	149.202	186.734
									0.95195	3.51771	41.7686	78.6001	149.519	187.139
									0.95395	3.52423	41.8694	78.8023	149.835	187.545
									0.95596	3.53077	41.9706	79.0049	150.153	187.952
									0.95796	3.53732	42.072	79.2081	150.471	188.36
									0.95996	3.54389	42.1737	79.4116	150.79	188.768
									0.96196	3.55048	42.2756	79.6157	151.11	189.178
									0.96396	3.55708	42.3778	79.8202	151.43	189.588
									0.96597	3.5637	42.4803	80.0252	151.751	189.999
									0.96797	3.57033	42.583	80.2306	152.073	190.411
									0.96997	3.57698	42.6861	80.4365	152.396	190.824
									0.97197	3.58364	42.7893	80.6429	152.719	191.238
									0.97397	3.59032	42.8929	80.8498	153.043	191.652
									0.97598	3.59702	42.9967	81.0571	153.367	192.068
									0.97798	3.60373	43.1007	81.2649	153.692	192.484
									0.97998	3.61045	43.2051	81.4731	154.018	192.901
									0.98198	3.61719	43.3097	81.6818	154.345	193.319
									0.98398	3.62395	43.4145	81.891	154.672	193.738
									0.98599	3.63072	43.5196	82.1006	155	194.158
									0.98799	3.63751	43.625	82.3107	155.329	194.578
									0.98999	3.64432	43.7307	82.5213	155.658	195
									0.99199	3.65114	43.8366	82.7323	155.988	195.422
									0.99399	3.65797	43.9428	82.9439	156.319	195.845
									0.996	3.66482	44.0493	83.1558	156.65	196.269
									0.998	3.67169	44.156	83.3683	156.982	196.694
									1	3.67857	44.263	83.5812	157.315	197.12

## Sheet: Figure 4
Figure 4b											Figure 4c				Figure 4d
	Time	P1	P2	P3	P4	P5	P6	P7	P8			P	q			P	q
	0	0	0	0	0	0	0	0	0			1	100.326			1.15	125.694
	30	152.223	151.501	160.575	142.824	130.666	8.99205	112.828	17.6011			2	226.097			1.25	150.808
	60	175.232	195.088	179.713	166.718	179.784	48.733	165.838	60.5386							1.45	151.283
	90	189.459	213.314	190.634	181.017	204.684	91.1511	194.481	98.3329							1.75	136.863
	120	190.216	214.803	192.344	181.819	204.739	94.9761	195.269	105.024							1.75	100.326
	150	195.826	220.786	198.15	187.872	213.455	116.269	205.494	121.677							1.95	219.978
	180	203.127	226.097	204.25	195.782	224.905	151.283	219.978	150.808							1.95	125.368
																2.05	172.005
																2.05	121.84
																2.15	169.669
																2.2	214.025
																2.2	193.35
																2.25	224.905
																2.25	171.261
																2.35	226.097
																2.45	204.25
																2.6	170.881
																2.6	198.326
																2.65	203.127
																2.65	194.818
																2.65	182.744
																2.65	202.065
																2.75	195.782
																2.75	187.5
																2.8	201.114
																2.9	181.124
																2.9	196.053
																2.95	110.661
																3.45	190.018
																4	190.27

## Sheet: Figure 5
Figure 5b									Figure 5c			Figure 5d
	Time	P#1	P#2	P#3	P#4	P#5	P#6			q (mg/g)			q (mg/g)
	0	0	0	0	0	0	0			203.127			395.611
	18	196.363	205.691	98.7229	192.783	9.49143	194.694			226.097			408.989
	24	303.54	298.077	176.086	306.071	84.5657	287.663			204.25			259.714
	30	331.5	338.677	196.297	328.337	105.32	318.84			195.782			386.86
	60	369.334	390.434	226.303	359.626	158.814	359.197			224.905			208.426
	90	378.814	398.42	235.931	368.157	174.089	369.011			151.283			384.094
	120	385.323	402.594	243.663	373.403	177.983	374.823			219.978			258.291
	150	392.649	405.96	255.057	383.017	202.469	381.369			150.808			407.08
	180	395.611	408.989	259.714	386.86	208.426	384.094			214.025			409.189
										125.694			395.506
										136.863			444.006
										193.35			371.746
										110.661			315.409
										170.881			417.171
										125.368			226.577
										181.124
										100.326
										187.5
										196.053
										194.818
										172.005
										169.669
										190.018
										182.744
										190.27
										198.326
										202.065
										121.84
										171.261
										201.114

## Sheet: Figure 6
Figure 6c
	Time	P1’	P2’	P3’	P4’	P5’	P6’
	0	0	0	0	0	0	0
	21	38.568	75.307	53.417	32.795	27.501	35.732
	30	57.03	96.61	68.309	43.101	38.543	49.503
	60	93.717	116.22	83.995	63.561	54.963	68.178
	90	113.553	131.549	100.744	89.084	78.958	89.036
	120	118.132	135.372	106.018	102.69	87.208	96.729
	150	118.667	137.124	106.667	110.769	91.963	100.603
	180	120.402	137.392	107.957	113.805	94.154	102.206

## Sheet: Supplementary Figure 2-10
Supplementary Figure 2			Supplementary Figure 3								Supplementary Figure 4a					Supplementary Figure 4b					Supplementary Figure 4c				Supplementary Figure 4d				Supplementary Figure 5b				Supplementary Figure 6c								Supplementary Figure 10a				Supplementary Figure 10b
	d (μm)			2θ/°	ZIF-90 (simulated)	2θ/°	ZIF-90	2θ/°	ZIF-90 after adsorption of I2			P/P0	ZIF-90				P/P0	ZIF-90 after adsorption of I2				Pore diameter (nm)	ZIF-90			Pore diameter (nm)	ZIF-90 after adsorption of I2			Wavelength (nm)	Polystyrene			Wavelength (nm)	ZIF-90	Wavelength (nm)	ZIF-90 (4*I2)	Wavelength (nm)	ZIF-90 (8*I2)			Binding energy	ZIF-90 after adsorption of I2			Binding energy	ZIF-90 after adsorption of I2
	0.689			3	0	3.01071	12	3.01071	617			1.06116e-06	1.2569				6.4878e-06	-0.0042				0.3508	0			3.4069	0.00056293			400.248	1647.09			700.415	0	692.529	1258.57	697.462	1400.16			1350	188373			638	20728.2	21803	21586.1
	0.772			3.05	0	3.04413	12	3.04413	617			1.78289e-06	5.462				8.77147e-06	0.084				0.36	0			3.8179	0.00082706			400.603	1679.55			689.862	0	681.933	1219.17	686.625	1360.81			1349	186138			637.9	21083.2	21792.1	21570.2
	0.781			3.1	0	3.07756	26	3.07756	617			3.19547e-06	9.9907				9.79424e-06	0.1725				0.3692	0			4.3036	0.00030195			400.959	1731.09			679.622	0	671.657	1202.35	676.119	1338.94			1348	185493			637.8	20996.7	21781.5	21554.6
	0.807			3.15	0	3.11098	4	3.11098	617			4.43428e-06	13.7579				1.6696e-05	0.2621				0.3785	0			4.888	0.00054314			401.314	1766.55			669.681	0	661.686	1210.16	665.93	1338			1347	185123			637.7	21059.2	21771.4	21539.2
	0.88			3.2	0	3.1444	0	3.1444	617			5.96464e-06	18.427				0.000121119	0.335				0.3877	0			5.6096	0.0003968			401.67	1798.64			660.027	0	652.006	1244.58	656.043	1360.9			1346	183573			637.6	20964.7	21761.7	21524
	0.893			3.25	0	3.17782	30	3.17782	617			6.87849e-06	20.3278				0.000177396	0.3297				0.3969	0			6.5383	0.00035845			402.025	1833.91			650.648	0	642.606	1307.18	646.446	1409.76			1345	183320			637.5	20560.3	21752.5	21509.1
	0.897			3.3	0	3.21125	0	3.21125	617			2.22644e-05	78.7775				0.000194732	0.3297				0.4061	0			7.7839	0.0002243			402.38	1614.91			641.531	0	633.472	1399.15	637.125	1485.83			1344	183375			637.4	20857.6	21743.8	21494.5
	0.922			3.35	0	3.24467	9	3.24467	616			4.19959e-05	105.15				0.000203169	0.3296				0.4154	0			9.5622	0.00019666			402.736	1650.64			632.666	0	624.595	1520.99	628.069	1589.42			1343	182991			637.3	21092.2	21735.6	21480.2
	0.925			3.4	0	3.27809	0	3.27809	615			6.32503e-05	116.061				0.000209521	0.3295				0.4246	0			12.3479	0.00010872			403.091	1694			624.043	0	615.963	1672.38	619.268	1719.86			1342	182909			637.2	21190.3	21728.1	21466.2
	0.938			3.45	0	3.31151	0	3.31151	614			8.38592e-05	122.863				0.000213587	0.3292				0.4338	0			17.2877	8.203e-05			403.446	1730.09			615.652	0	607.567	1852.12	610.709	1875.49			1341	183860			637.1	21057.2	21721.1	21452.6
	0.949			3.5	0	3.34494	0	3.34494	612			9.36517e-05	125.517				0.000205446	0.3307				0.443	0			30.4998	5.8523e-05			403.801	1762.73			607.484	0	599.396	2058.04	602.384	2053.79			1340	182868			637	20864	21714.8	21439.3
	0.963			3.55	0	3.37836	0	3.37836	610			0.000295714	160.012				0.000299894	0.3311				0.4523	0			176.794	2.421e-05			404.157	1799.64			599.529	0	591.442	2287.02	594.283	2251.51			1339	182326			636.9	20692.9	21709.2	21426.5
	0.977			3.6	0	3.41178	0	3.41178	607			0.000501741	178.808				0.000498436	0.3348				0.4615	0			344.947	9.5323e-07			404.512	1836.73			591.78	0	583.697	2535.1	586.396	2464.87			1338	182924			636.8	21085.2	21704.4	21414.1
	0.998			3.65	0	3.4452	0	3.4452	604			0.000710171	186.716				0.000707269	0.3384				0.4707	0.00794							404.867	1855			584.229	0	576.152	2797.64	578.717	2689.8			1337	182361			636.7	21064.1	21700.4	21402.2
	1			3.7	0	3.47863	0	3.47863	601			0.000916377	190.886				0.000909656	0.3415				0.4799	0.02341							405.222	1896.36			576.868	0	568.799	3069.53	571.235	2922.28			1336	182245			636.6	20964.7	21697.2	21390.8
	1.004			3.75	0	3.51205	0	3.51205	597			0.00099954	192.112				0.00101	0.3429				0.4892	0.04048							405.577	1926.09			569.69	0	561.632	3345.55	563.945	3158.61			1335	180323			636.5	20570.2	21695	21380
	1.029			3.8	0	3.54547	0	3.54547	592			0.00311	201.357				0.003	0.3679				0.4984	0.05523							405.932	1971.09			562.689	0	554.643	3620.61	556.839	3395.78			1334	180034			636.4	20375.6	21693.9	21369.8
	1.036			3.85	0	3.57889	3	3.57889	587			0.005	203.896				0.00502	0.3866				0.5076	0.06933							406.287	2001.18			555.857	0	547.825	3890.08	549.909	3631.71			1333	178288			636.3	20965.2	21693.8	21360.3
	1.046			3.9	0	3.61232	0	3.61232	581			0.007	205.286				0.00702	0.4033				0.5169	0.08985							406.642	2038.91			549.19	0	541.174	4150.05	543.15	3865.42			1332	178025			636.2	20951.4	21694.9	21351.5
	1.05			3.95	0	3.64574	0	3.64574	574			0.00901	206.27				0.00903	0.4187				0.5261	0.11667							406.997	2073.55			542.681	0	534.682	4397.51	536.555	4097.2			1331	180222			636.1	20911.1	21697.3	21343.6
	1.053			4	0	3.67916	0	3.67916	568			0.01001	206.583				0.01001	0.4257				0.5353	0.13982							407.352	2114.09			536.324	0	528.344	4630.56	530.118	4328.58			1330	180682			636	20792.4	21701.2	21336.6
	1.063			4.05	0	3.71258	0	3.71258	561			0.02014	208.332				0.02007	0.447				0.5445	0.17301							407.707	2144.73			530.114	0	522.154	4848.31	523.834	4562.26			1329	180971			635.9	21086.9	21706.5	21330.5
	1.071			4.1	0	3.74601	0	3.74601	554			0.02948	209.164				0.03133	0.5022				0.5538	0.22617							408.062	2181.18			524.046	0	516.108	5050.94	517.697	4801.79			1328	179021			635.8	20340.4	21713.5	21325.5
	1.077			4.15	0	3.77943	0	3.77943	548			0.03994	209.813				0.04136	0.5472				0.563	0.30297							408.417	2217.18			518.116	0	510.2	5239.52	511.702	5051.47			1327	177409			635.7	21030.7	21722.4	21321.7
	1.078			4.2	0	3.81285	0	3.81285	542			0.05028	210.318				0.05135	0.5858				0.5722	0.40242							408.772	2257.82			512.319	0.57984	504.426	5416.07	505.844	5315.64			1326	177131			635.6	20874.1	21733.2	21319.3
	1.08			4.25	0	3.84627	0	3.84627	537			0.10067	211.91				0.10074	0.765				0.5814	0.51262							409.127	2293			506.65	2.14835	498.781	5583.03	500.119	5598.62			1325	177721			635.5	20885.5	21746.3	21318.3
	1.083			4.3	0	3.8797	0	3.8797	533			0.15088	213.049				0.15087	0.92				0.5907	0.60556							409.482	2334.82			501.104	4.57557	493.261	5743.52	494.522	5904.1			1324	176491			635.4	21367.8	21761.7	21318.9
	1.097			4.35	0	3.91312	0	3.91312	530			0.19905	213.998				0.20073	1.072				0.5999	0.66576							409.837	2371.27			495.679	6.66707	487.862	5900.85	489.049	6235.02			1323	178387			635.3	21395.5	21779.9	21321.4
	1.103			4.4	0	3.94654	0	3.94654	528			0.25111	214.987				0.2508	1.2242				0.6091	0.69599							410.191	2404.73			490.371	11.3243	482.58	6058.45	483.696	6593.08			1322	176969			635.2	21737.3	21800.9	21325.9
	1.104			4.45	0	3.97997	0	3.97997	527			0.30098	216.093				0.30073	1.3569				0.6184	0.71851							410.546	2435.55			485.174	16.0516	477.411	6219.86	478.459	6978.74			1321	176455			635.1	21638.1	21825.3	21332.8
	1.108			4.5	0	4.01339	0	4.01339	527			0.34968	217.763				0.35064	1.4855				0.6276	0.75069							410.901	2477.18			480.087	22.3515	472.351	6388.43	473.334	7391.14			1320	178043			635	21113.9	21853.3	21342.2
	1.114			4.55	0	4.04681	0	4.04681	526			0.3999	225.549				0.40051	1.6095				0.6368	0.78508							411.256	2513.27			475.105	30.576	467.398	6567.17	468.317	7828.07			1319	177406			634.9	21226.1	21885.4	21354.6
	1.115			4.6	0	4.08023	0	4.08023	526			0.4492	242.228				0.45072	1.7717				0.646	0.81195							411.61	2556.55			470.226	41.7599	462.547	6758.83	463.406	8286.1			1318	176870			634.8	20907.9	21922.2	21370.4
	1.117			4.65	0	4.11365	0	4.11365	525			0.50216	249.492				0.50075	1.9092				0.6553	0.83655							411.965	2584.91			465.445	61.458	457.796	6965.63	458.597	8760.87			1317	173164			634.7	21319.1	21964.2	21390.1
	1.118			4.7	0	4.14708	0	4.14708	524			0.55024	253.002				0.55047	2.0408				0.6645	0.86338							412.32	2624.64			460.761	81.0273	453.142	7189.31	453.886	9247.35			1316	175347			634.6	20595.1	22012.2	21414.4
	1.119			4.75	0	4.1805	0	4.1805	522			0.59964	255.37				0.60048	2.1916				0.6737	0.89129							412.674	2662.27			456.171	113.914	448.581	7431.27	449.271	9740.49			1315	177323			634.5	21110.5	22067.2	21444
	1.131			4.8	0	4.21392	0	4.21392	521			0.65123	257.312				0.65039	2.3054				0.6829	0.91989							413.029	2698.55			451.671	147.33	444.111	7692.79	444.75	10235.7			1314	175019			634.4	21368.9	22130.2	21479.9
	1.133			4.85	0	4.24735	0	4.24735	521			0.69952	258.602				0.70056	2.4051				0.6922	0.94874							413.384	2736.73			447.259	202.217	439.73	7975.44	440.318	10729.7			1313	175382			634.3	21106	22202.7	21523.5
	1.14			4.9	0	4.28077	0	4.28077	521			0.75035	259.774				0.75046	2.4933				0.7014	0.96949							413.738	2769.18			442.932	257.613	435.434	8281.78	435.974	11221.3			1312	175955			634.2	20531.8	22286.5	21576.2
	1.151			4.95	0	4.31419	0	4.31419	522			0.80047	260.813				0.79997	2.6295				0.7106	0.98225							414.093	2816			438.688	324.309	431.221	8615.91	431.714	11712.3			1311	175545			634.1	20843.1	22383.8	21640.1
	1.151			5	0	4.34761	0	4.34761	524			0.85028	261.831				0.85004	2.7825				0.7198	0.99284							414.447	2866.45			434.524	403.562	427.089	8984.25	427.537	12208.4			1310	175006			634	20292.5	22497.3	21717.7
	1.155			5.05	0	4.38103	0	4.38103	526			0.90015	262.898				0.89978	3.0167				0.7291	1.00551							414.802	2892.82			430.439	496.5	423.035	9396.18	423.44	12719.3			1309	174345			633.9	20606.5	22630.3	21812
	1.173			5.1	0	4.41446	0	4.41446	528			0.94968	264.398				0.95054	3.7263				0.7383	1.0194							415.156	2927.36			426.43	658.759	419.058	9864.26	419.421	13259.1			1308	174185			633.8	20976.9	22787	21926.9
	1.187			5.15	0	4.44788	0	4.44788	528			0.99512	271.969				0.99489	8.2103				0.7475	1.02771							415.511	2958.36			422.495	849.81	415.155	10404.3	415.478	13845.6			1307	173261			633.7	20839.6	22972	22066.7
	1.187			5.2	0	4.4813	0	4.4813	527			0.9939		271.823			0.99385		8.1719			0.7568	1.02979							415.865	2993.82			418.632	1128.04	411.323	11034.8	411.608	14499.4			1306	174138			633.6	21369.5	23191	22236.6
	1.189			5.25	0	4.51473	0	4.51473	524			0.94807		265.138			0.95018		4.0562			0.766	1.03442							416.22	3026.55			414.839	1476.58	407.562	11775.6	407.809	15241.7			1305	175315			633.5	21681.8	23450	22442.3
	1.196			5.3	0	4.54815	4	4.54815	519			0.89991		263.587			0.89867		3.4002			0.7752	1.02624							416.574	3056.09			411.114	1890.88	403.869	12646.4	404.08	16092.2			1304	176542			633.4	22314.8	23755.9	22690.1
	1.196			5.35	0	4.58157	0	4.58157	513			0.84919		262.485			0.85021		3.1142			0.7844	0.99359							416.928	3094.09			407.456	2361.91	400.242	13664.9	400.418	17066.3			1303	173098			633.3	22193.6	24116.2	22986.9
	1.198			5.4	0	4.61499	0	4.61499	506			0.79827		261.509			0.80003		2.9143			0.7937	0.93282							417.283	3123.91			403.862	2990.49	396.68	14844.2	396.822	18172.8			1302	174105			633.2	23513.9	24537.8	23338.6
	1.205			5.45	0	4.64842	6	4.64842	500			0.74935		260.581			0.7498		2.7092			0.8029	0.84607							417.637	3162.55			400.33	3744.23	393.181	16190.8	393.291	19411.2			1301	174638			633.1	23690.2	25027.8	23751.8
	1.208			5.5	0	4.68184	0	4.68184	495			0.6991		259.527			0.69971		2.5501			0.8121	0.74725							417.991	3182.82			396.86	4675.53	389.743	17702.6	389.821	20770.4			1300	173877			633	24832.8	25591.5	24230.4
	1.21			5.55	0	4.71526	20	4.71526	491			0.64913		258.317			0.64951		2.3773			0.8213	0.66516							418.346	3197.55			393.45	5784.39	386.364	19367.9	386.412	22227.7			1299	175953			632.9	25785.5	26232.4	24776.7
	1.215			5.6	0	4.74868	0	4.74868	489			0.59997		256.755			0.59947		2.2302			0.8306	0.61483							418.7	3231			390.098	7079.31	383.044	21164	383.063	23749.1			1298	174413			632.8	26576.4	26950.5	25388.8
	1.222			5.65	0	4.7821	0	4.7821	489			0.54933		254.5			0.54966		2.0784			0.8398	0.59331							419.054	3261.73			386.802	8593.82	379.78	23057.6	379.77	25289.9			1297	173823			632.7	27691.3	27737.5	26056.6
	1.225			5.7	0	4.81553	10	4.81553	491			0.4993		251.238			0.49926		1.9885			0.849	0.57907							419.408	3296			383.562	10337.6	376.571	25005.4	376.534	26797			1296	172226			632.6	28415.8	28576.7	26760.6
	1.226			5.75	0	4.84895	5	4.84895	494			0.45038		245.748			0.44939		1.84			0.8582	0.55483							419.762	3328.27			380.375	12311.2	373.416	26955.4	373.353	28211.1			1295	173602			632.5	29562.5	29434.8	27464.4
	1.236			5.8	0	4.88237	16	4.88237	498			0.40096		233.85			0.39938		1.7362			0.8675	0.52793							420.117	3354.45			377.241	14517.8	370.314	28848.8	370.225	29469.9			1294	173606			632.4	30541.3	30262.9	28115.4
	1.238			5.85	0	4.9158	2	4.9158	501			0.34925		220.749			0.34952		1.6338			0.8767	0.508							420.471	3391.27			374.158	16910.6	367.262	30622.5	367.149	30511.9			1293	172726			632.3	30967.8	30997.5	28645.2
	1.255			5.9	0	4.94922	0	4.94922	503			0.29895		218.268			0.29913		1.5117			0.8859	0.4897							420.825	3417.91			371.126	19460.1	364.261	32211.5	364.123	31279.7			1292	172373			632.2	31153.6	31571.4	28981.2
	1.257			5.95	0	4.98264	1	4.98264	503			0.24895		217.086			0.24915		1.3738			0.8952	0.46845							421.179	3445.82			368.142	22111.8	361.308	33552.5	361.148	31723.9			1291	172331			632.1	31726.5	31936.2	29068.4
	1.263			6	0	5.01606	12	5.01606	502			0.201		216.162			0.19927		1.2244			0.9044	0.44533							421.533	3475.73			365.205	24796.8	358.403	34586.5	358.22	31807.1			1290	173677			632	31650.6	32081.1	28888.8
	1.264			6.05	0	5.04949	9	5.04949	499			0.14904		215.154			0.14917		1.0646			0.9136	0.42071							421.887	3518.09			362.315	27434.6	355.544	35261.9	355.339	31507.8			1289	172914			631.9	32126.5	32041	28469
	1.268			6.1	0	5.08291	5	5.08291	495			0.09916		214.025			0.09923		0.8943			0.9228	0.395							422.241	3562.55			359.47	29936.2	352.73	35537.4	352.505	30823.3			1288	171898			631.8	31710.9	31885.3	27869.2
	1.269			6.15	0	5.11633	47	5.11633	490			0.05017		212.467			0.04885		0.6818			0.9321	0.36865							422.595	3597			356.67	32211.8	349.961	35385.8	349.715	29773.2			1287	172808			631.7	30971.4	31696.3	27162.7
	1.273			6.2	0	5.14975	4	5.14975	485													0.9413	0.34204							422.949	3626.36			353.913	34167.4	347.234	34796.3	346.969	28400.4			1286	171034			631.6	31274.7	31549.4	26414.8
	1.279			6.25	0	5.18318	0	5.18318	480													0.9505	0.31539							423.303	3662.09			351.198	35730.5	344.55	33778.5	344.266	26771			1285	173084			631.5	31832.1	31503.6	25676.2
	1.281			6.3	0	5.2166	38	5.2166	476													0.9597	0.28862							423.657	3694.91			348.525	36828.6	341.907	32364.9	341.604	24970.9			1284	173157			631.4	32091.1	31598.5	24978.5
	1.282			6.35	0	5.25002	14	5.25002	472													0.969	0.26117							424.011	3734.91			345.892	37407.8	339.304	30613.7	338.984	23098.2			1283	171726			631.3	31905.4	31857.8	24339
	1.285			6.4	0	5.28344	23	5.28344	469													0.9782	0.23314							424.365	3767.36			343.299	37454.7	336.741	28608.6	336.403	21253.4			1282	171269			631.2	32352.4	32290.4	23766.3
	1.287			6.45	0	5.31687	15	5.31687	466													0.9874	0.20554							424.719	3809			340.744	36982.2	334.215	26455	333.862	19528.7			1281	172165			631.1	32691.7	32893.3	23260.9
	1.287			6.5	0	5.35029	0	5.35029	464													0.9967	0.17951							425.072	3853.18			338.227	35981.4	331.728	24270.8	331.358	17998.4			1280	174455			631	33488.1	33648.3	22820.8
	1.288			6.55	0	5.38371	40	5.38371	463													1.0059	0.15664							425.426	3885.55			335.746	34522.6	329.277	22173.9	328.892	16714.2			1279	172828			630.9	34512.6	34521.4	22440.6
	1.288			6.6	0	5.41713	27	5.41713	462													1.0151	0.13857							425.78	3919.27			333.302	32716	326.862	20266	326.462	15703.5			1278	173855			630.8	35327.4	35458	22114.2
	1.289			6.65	0	5.45056	3	5.45056	462													1.0243	0.12521							426.134	3948			330.893	30613.1	324.483	18622.6	324.068	14972.6			1277	173306			630.7	36169.6	36377.9	21835.4
	1.292			6.7	0	5.48398	19	5.48398	461													1.0336	0.11525							426.487	3988.82			328.519	28282.5	322.138	17287.1	321.708	14510.9			1276	172399			630.6	37253.1	37180.9	21597.3
	1.293			6.75	0	5.5174	29	5.5174	460													1.0428	0.1065							426.841	4034.09			326.179	25847.5	319.826	16273.3	319.383	14295.8			1275	174208			630.5	37316.5	37754.3	21394
	1.302			6.8	1.931	5.55082	39	5.55082	459													1.052	0.09798							427.195	4065.55			323.871	23406.5	317.547	15570.5	317.091	14297.5			1274	174074			630.4	37905.8	37998.3	21219.7
	1.306			6.85	17.534	5.58425	0	5.58425	458													1.0612	0.09004							427.549	4103.36			321.597	21048.9	315.301	15151.2	314.832	14482.8			1273	173348			630.3	37991.1	37850.9	21069.3
	1.307			6.9	23.087	5.61767	0	5.61767	458													1.0705	0.08294							427.902	4138			319.353	18850	313.086	14977.4	312.605	14818.3			1272	174988			630.2	37155.5	37308	20938.7
	1.307			6.95	31.759	5.65109	47	5.65109	459													1.0797	0.07599							428.256	4179.18			317.141	16881.7	310.902	15005.9	310.409	15273			1271	173574			630.1	35814.9	36422.2	20824.2
	1.315			7	46.411	5.68451	24	5.68451	461													1.0889	0.06918							428.609	4215.64			314.96	15178	308.749	15192.5	308.244	15820.2			1270	173274			630	34566.2	35286.2	20722.8
	1.317			7.05	74.103	5.71794	31	5.71794	463													1.0981	0.06273							428.963	4241.73			312.808	13783.2	306.625	15494.5	306.108	16440			1269	175398			629.9	33191	34002.8	20632.1
	1.319			7.1	136.39	5.75136	12	5.75136	465													1.1074	0.05685							429.317	4272.55			310.685	12696.3	304.53	15873.4	304.003	17120			1268	173698			629.8	31670.2	32663.7	20550.3
	1.322			7.15	327.15	5.78478	35	5.78478	467													1.1166	0.05173							429.67	4304.64			308.591	11916.9	302.463	16296	301.925	17856.2			1267	173712			629.7	30432.4	31341.8	20475.8
	1.322			7.2	2740.45	5.8182	11	5.8182	468													1.1258	0.04742							430.024	4331.55			306.525	11421.8	300.424	16736.1					1266	172817			629.6	28222.2	30083.4	20407.3
	1.338			7.25	10000	5.85163	19	5.85163	468													1.1351	0.04393							430.377	4362.64			304.487	11171.2							1265	174007			629.5	26315.4	28918.5	20344.1
	1.339			7.3	735.714	5.88505	22	5.88505	468													1.1443	0.04123							430.73	4390.73			302.475	11124.8							1264	173566			629.4	25642.8	27860.3	20285.2
	1.339			7.35	207.579	5.91847	0	5.91847	466													1.1535	0.03925							431.084	4431.18			300.49	11196.7							1263	174238			629.3	24568.7	26912.5	20230.2
	1.346			7.4	100.21	5.95189	31	5.95189	464													1.1627	0.0379							431.437	4472.91											1262	176352			629.2	23012.4	26074.2	20178.4
	1.35			7.45	58.722	5.98532	0	5.98532	462													1.172	0.03713							431.791	4504.91											1261	174553			629.1	22195.4	25338.3	20129.5
	1.355			7.5	38.509	6.01874	33	6.01874	459													1.1812	0.03687							432.144	4533.91											1260	174204			629	21396.9	24697.7	20083.2
	1.356			7.55	27.178	6.05216	11	6.05216	456													1.1904	0.03698							432.497	4554.64											1259	175670			628.9	20736.1	24142.5	20039.1
	1.359			7.6	20.198	6.08559	8	6.08559	453													1.1996	0.03718							432.851	4588.27											1258	175051			628.8	20164.1	23662.7	19997
	1.36			7.65	12.353	6.11901	36	6.11901	451													1.2089	0.03709							433.204	4615.45											1257	174316			628.7	20310.1	23249.2	19956.7
	1.36			7.7	0	6.15243	20	6.15243	450													1.2181	0.03651							433.557	4645.18											1256	177231			628.6	19635.6	22892.6	19918
	1.362			7.75	0	6.18585	43	6.18585	450													1.2273	0.03546							433.911	4682.82											1255	177082			628.5	19614.4	22584.7	19880.7
	1.363			7.8	0	6.21927	2	6.21927	451													1.2366	0.034							434.264	4704.73											1254	176606			628.4	19310.6	22317.8	19844.8
	1.365			7.85	0	6.2527	44	6.2527	452													1.2458	0.0322							434.617	4736.36											1253	177841			628.3	18759.4	22085.2	19810
	1.366			7.9	0	6.28612	13	6.28612	453													1.255	0.03018							434.97	4767.45											1252	177146			628.2	19138.3	21881.7	19776.3
	1.367			7.95	0	6.31954	24	6.31954	454													1.2642	0.02807							435.323	4801.09											1251	175138			628.1	18827.4	21702	19743.5
	1.371			8	0	6.35297	68	6.35297	454													1.2735	0.02604							435.676	4827.55											1250	175305			628	18850.9	21542.6	19711.6
	1.372			8.05	0	6.38639	9	6.38639	453													1.2827	0.0243							436.029	4853.91											1249	177640			627.9	18205.2	21400.1	19680.5
	1.376			8.1	0	6.41981	25	6.41981	453													1.2919	0.02293							436.383	4897.45											1248	178576			627.8	18506.1	21271.8	19650.1
	1.376			8.15	0	6.45323	21	6.45323	452													1.3011	0.02187							436.736	4929.55											1247	178151			627.7	18620.6	21155.7	19620.5
	1.376			8.2	0	6.48665	44	6.48665	452													1.3104	0.02108							437.089	4963.91											1246	177665			627.6	17937.6	21049.9	19591.4
	1.378			8.25	0	6.52008	10	6.52008	452													1.3196	0.02046							437.442	4994.09											1245	179161			627.5	18049.8	20953.2	19562.8
	1.378			8.3	0	6.5535	74	6.5535	453													1.3288	0.01993							437.795	5018.27											1244	177459			627.4	17571.3	20864.4	19534.8
	1.379			8.35	0	6.58692	43	6.58692	454													1.338	0.01936							438.148	5051.91											1243	178561			627.3	18007.1	20782.4	19507.3
	1.38			8.4	0	6.62035	112	6.62035	454													1.3473	0.01865							438.501	5085.73											1242	178687			627.2	18114.7	20706.7	19480.2
	1.387			8.45	0	6.65377	45	6.65377	454													1.3565	0.01785							438.853	5112.55											1241	178705			627.1	18220.7	20636.5	19453.5
	1.39			8.5	0	6.68719	65	6.68719	452													1.3657	0.01701							439.206	5134.55											1240	177479			627	18343.3	20571.3	19427.2
	1.392			8.55	0	6.72061	63	6.72061	450													1.375	0.01619							439.559	5164.45											1239	179124			626.9	18435.8	20510.6	19401.3
	1.394			8.6	0	6.75404	48	6.75404	447													1.3842	0.01546							439.912	5192.09											1238	177697			626.8	17788.9	20454.1	19375.7
	1.396			8.65	0	6.78746	75	6.78746	443													1.3934	0.01491							440.265	5216.27											1237	178558			626.7	17671.1	20401.3	19350.3
	1.397			8.7	0	6.82088	98	6.82088	439													1.4026	0.01451							440.618	5235.82											1236	177760			626.6	18021.9	20352	19325.3
	1.397			8.75	0	6.8543	61	6.8543	436													1.4119	0.01416							440.971	5271.82											1235	178212			626.5	17776.6	20306	19300.5
	1.397			8.8	0	6.88772	151	6.88772	434													1.4211	0.01382							441.323	5302.82											1234	178015			626.4	17768.2	20263	19275.9
	1.398			8.85	0	6.92115	111	6.92115	434													1.4303	0.01348							441.676	5333.45											1233	179439			626.3	17591.5	20222.8	19251.6
	1.402			8.9	0	6.95457	140	6.95457	435													1.4395	0.01315							442.029	5366.55											1232	180021			626.2	18233.3	20185.2	19227.5
	1.407			8.95	0	6.98799	133	6.98799	438													1.4488	0.01283							442.381	5394.09											1231	181752			626.1	17672.3	20150.2	19203.6
	1.408			9	0	7.02142	193	7.02142	442													1.458	0.01252							442.734	5422.82											1230	182058			626	17661.2	20117.6	19179.8
	1.409			9.05	0	7.05484	209	7.05484	447													1.4672	0.01221							443.087	5442.91											1229	182857			625.9	17814.3	20087.3	19156.3
	1.409			9.1	0	7.08826	355	7.08826	453													1.4764	0.01192							443.439	5485.55											1228	184912			625.8	17428.4	20059.3	19132.9
	1.411			9.15	0	7.12168	408	7.12168	458													1.4857	0.01165							443.792	5511.45											1227	186193			625.7	17408.2	20033.4	19109.7
	1.413			9.2	0	7.15511	483	7.15511	462													1.4949	0.01138							444.144	5547.64											1226	184490			625.6	17659.9	20009.6	19086.6
	1.413			9.25	0	7.18853	633	7.18853	464													1.5041	0.01113							444.497	5581											1225	181431			625.5	17328.8	19987.9	19063.6
	1.42			9.3	0	7.22195	735	7.22195	464													1.5134	0.0109							444.85	5600											1224	181891			625.4	17636.7	19968.2	19040.8
	1.421			9.35	0	7.25537	1435	7.25537	462													1.5226	0.01067							445.202	5621											1223	180814			625.3	17638.4	19950.6	19018.1
	1.423			9.4	0	7.2888	5636	7.2888	458													1.5318	0.01046							445.555	5649.27											1222	179790			625.2	17334	19935	18995.5
	1.423			9.45	0	7.32222	19005	7.32222	453													1.541	0.01026							445.907	5683											1221	177936			625.1	17418.3	19921.6	18973
	1.426			9.5	0	7.35564	8602	7.35564	447													1.5503	0.01008							446.259	5706											1220	175217			625	17594.9	19910.2	18950.7
	1.427			9.55	0	7.38906	4847	7.38906	441													1.5595	0.0099							446.612	5726											1219	175290			624.9	17518.7	19901	18928.4
	1.427			9.6	0	7.42249	936	7.42249	435													1.5687	0.00973							446.964	5763.64											1218	171898			624.8	17381.2	19894.1	18906.2
	1.429			9.65	0	7.45591	756	7.45591	429													1.5779	0.00957							447.317	5776.73											1217	172757			624.7	17486.4	19889.5	18884.1
	1.429			9.7	0	7.48933	19	7.48933	424													1.5872	0.00942							447.669	5807.64											1216	168681			624.6	17413.2	19887.3	18862.1
	1.43			9.75	0	7.52275	177	7.52275	420													1.5964	0.00927							448.021	5817.36											1215	166763			624.5	17424.7	19887.7	18840.1
	1.431			9.8	0.243	7.55618	95	7.55618	417													1.6056	0.00913							448.373	5849.55											1214	167740			624.4	17883.1	19890.7	18818.2
	1.433			9.85	2.457	7.5896	110	7.5896	415													1.6149	0.00899							448.726	5868.09											1213	167498			624.3	17343.5	19896.6	18796.5
	1.433			9.9	3.316	7.62302	25	7.62302	413													1.6241	0.00886							449.078	5893.45											1212	165773			624.2	17191	19905.5	18774.7
	1.434			9.95	4.541	7.65644	86	7.65644	411													1.6333	0.00873							449.43	5920.91											1211	164478			624.1	17807.9	19917.8	18753
	1.436			10	6.596	7.68987	52	7.68987	410													1.6425	0.00861							449.782	5938.18											1210	162937			624	18304.9	19933.5	18731.4
	1.441			10.05	10.438	7.72329	53	7.72329	410													1.6518	0.00849							450.135	5962.45											1209	161600			623.9	17870.3	19953.1	18709.9
	1.441			10.1	18.94	7.75671	32	7.75671	410													1.661	0.00838							450.487	5984.09											1208	160729			623.8	18274.1	19976.9	18688.4
	1.443			10.15	44.233	7.79013	25	7.79013	411													1.6702	0.00827							450.839	5997.45											1207	159470			623.7	18265.7	20005.2	18667
	1.446			10.2	329.651	7.82356	30	7.82356	412													1.6794	0.00817							451.191	6016.36											1206	161257			623.6	17849.9	20038.5	18645.6
	1.447			10.25	1467.27	7.85698	28	7.85698	414													1.6887	0.00807							451.543	6024.73											1205	161255			623.5	18102.1	20077.5	18624.2
	1.452			10.3	162.848	7.8904	41	7.8904	415													1.6979	0.00798							451.895	6042.91											1204	159890			623.4	18304.6	20122.6	18602.9
	1.454			10.35	34.194	7.92382	37	7.92382	415													1.7071	0.00789							452.247	6049.18											1203	159674			623.3	18260.4	20174.8	18581.7
	1.457			10.4	15.893	7.95725	54	7.95725	414													1.7163	0.0078							452.599	6058.73											1202	160084			623.2	17969.6	20234.8	18560.5
	1.464			10.45	9.142	7.99067	31	7.99067	412													1.7256	0.00771							452.951	6078.55											1201	161101			623.1	18217.9	20304	18539.3
	1.465			10.5	5.93	8.02409	28	8.02409	410													1.7348	0.00763							453.303	6088											1200	163207			623	17733.1	20383.6	18518.1
	1.466			10.55	4.155	8.05751	31	8.05751	407													1.744	0.00755							453.655	6105.82											1199	161021			622.9	18079.9	20475.4	18497
	1.466			10.6	3.072	8.09094	4	8.09094	405													1.7533	0.00747							454.007	6127.36											1198	162952			622.8	17797.6	20581.6	18476
	1.467			10.65	2.054	8.12436	55	8.12436	404													1.7625	0.00739							454.359	6156.09											1197	165167			622.7	18114.1	20704.8	18455
	1.47			10.7	0.0429	8.15778	26	8.15778	404													1.7717	0.00732							454.711	6171.64											1196	166144			622.6	17796.3	20848.5	18434
	1.476			10.75	0	8.1912	37	8.1912	404													1.7809	0.00724							455.062	6200.09											1195	165508			622.5	17783.6	21016.5	18413
	1.478			10.8	0	8.22463	0	8.22463	405													1.7902	0.00717							455.414	6228.18											1194	162707			622.4	18652	21213.8	18392
	1.484			10.85	0	8.25805	46	8.25805	406													1.7994	0.0071							455.766	6261											1193	163062			622.3	18690.4	21446.5	18371.1
	1.486			10.9	0	8.29147	24	8.29147	406													1.8086	0.00703							456.118	6279											1192	161775			622.2	18342.1	21721.2	18350.3
	1.487			10.95	0	8.32489	19	8.32489	406													1.8178	0.00696							456.47	6320.91											1191	161198			622.1	19145.1	22045.8	18329.4
	1.487			11	0	8.35832	24	8.35832	405													1.8271	0.0069							456.821	6337.27											1190	160965			622	19101.1	22428.8	18308.6
	1.49			11.05	0	8.39174	0	8.39174	403													1.8363	0.00683							457.173	6368.36											1189	158862			621.9	20068.2	22879.4	18287.8
	1.491			11.1	0	8.42516	31	8.42516	401													1.8455	0.00676							457.525	6379											1188	160401			621.8	20344	23407.6	18267
	1.492			11.15	0	8.45858	0	8.45858	399													1.8548	0.0067							457.876	6392.91											1187	159184			621.7	21744.3	24022.1	18246.2
	1.493			11.2	0	8.49201	5	8.49201	398													1.864	0.00663							458.228	6414.55											1186	160560			621.6	22254.6	24732.2	18225.5
	1.494			11.25	0	8.52543	6	8.52543	397													1.8732	0.00657							458.579	6433											1185	159605			621.5	23422.7	25543.5	18204.8
	1.496			11.3	0	8.55885	10	8.55885	396													1.8824	0.0065							458.931	6447.18											1184	159470			621.4	24949.8	26459.3	18184.2
	1.497			11.35	0	8.59228	7	8.59228	396													1.8917	0.00643							459.283	6464											1183	159579			621.3	25440.6	27477.1	18163.5
	1.497			11.4	0	8.6257	0	8.6257	395													1.9009	0.00637							459.634	6470.36											1182	159571			621.2	27133.3	28582.3	18142.9
	1.498			11.45	0	8.65912	0	8.65912	394													1.9101	0.00631							459.986	6497.45											1181	159110			621.1	29143.7	29748.5	18122.3
	1.498			11.5	0	8.69254	26	8.69254	393													1.9193	0.00624							460.337	6516.36											1180	159874			621	31033.5	30926.5	18101.7
	1.5			11.55	0	8.72597	3	8.72597	392													1.9286	0.00618							460.689	6550.45											1179	158858			620.9	31709.4	32047.2	18081.2
	1.503			11.6	0	8.75939	39	8.75939	391													1.9378	0.00611							461.04	6578.45											1178	161384			620.8	32543.5	33025.1	18060.7
	1.508			11.65	0	8.79281	0	8.79281	391													1.947	0.00605							461.391	6612.18											1177	159599			620.7	33261.2	33773.7	18040.2
	1.515			11.7	0	8.82623	43	8.82623	391													1.9562	0.00599							461.743	6647.27											1176	160241			620.6	34426.9	34236.5	18019.7
	1.519			11.75	0	8.85966	21	8.85966	391													1.9655	0.00592							462.094	6668.18											1175	160326			620.5	33835	34408.2	17999.2
	1.524			11.8	0	8.89308	2	8.89308	392													1.9747	0.00586							462.446	6693.45											1174	161713			620.4	33380.3	34344	17978.8
	1.527			11.85	0	8.9265	9	8.9265	394													1.9839	0.0058							462.797	6705.09											1173	159892			620.3	34105.2	34142.5	17958.3
	1.528			11.9	0	8.95992	25	8.95992	396													1.9932	0.00574							463.148	6733.36											1172	162713			620.2	34250	33918.9	17937.9
	1.53			11.95	0	8.99334	0	8.99334	399													2.0024	0.00568							463.499	6755.27											1171	161937			620.1	33478.2	33779.8	17917.5
	1.532			12	0	9.02677	0	9.02677	401													2.0116	0.00562							463.851	6772.09											1170	161818			620	33594.6	33810.2	17897.1
	1.535			12.05	0	9.06019	17	9.06019	402													2.0208	0.00556							464.202	6791.18											1169	162922			619.9	34188.2	34070.5	17876.7
	1.538			12.1	0.08902	9.09361	11	9.09361	402													2.0301	0.0055							464.553	6796.64											1168	161719			619.8	34767	34598.4	17856.3
	1.539			12.15	3.586	9.12703	0	9.12703	401													2.0393	0.00545							464.904	6806.45											1167	159203			619.7	35432.2	35409.2	17835.9
	1.541			12.2	5.363	9.16046	0	9.16046	398													2.0485	0.00539							465.255	6818.36											1166	160938			619.6	36017.4	36497.1	17815.6
	1.543			12.25	7.276	9.19388	0	9.19388	395													2.0577	0.00534							465.607	6826.27											1165	161773			619.5	37767.8	37826	17795.2
	1.543			12.3	10.429	9.2273	0	9.2273	391													2.067	0.00529							465.958	6839.82											1164	162728			619.4	38201.5	39324.4	17774.9
	1.544			12.35	16.183	9.26073	6	9.26073	386													2.0762	0.00524							466.309	6853.18											1163	160660			619.3	39754.3	40871.9	17754.6
	1.545			12.4	28.437	9.29415	0	9.29415	382													2.0854	0.00519							466.66	6874.82											1162	160449			619.2	41344.1	42291.7	17734.3
	1.546			12.45	62.414	9.32757	0	9.32757	379													2.0947	0.00514							467.011	6900.27											1161	161754			619.1	42676.8	43370.4	17714.1
	1.551			12.5	322.382	9.36099	0	9.36099	376													2.1039	0.00509							467.362	6925.27											1160	162724			619	43752.8	43895	17693.8
	1.553			12.55	2538.62	9.39442	10	9.39442	375													2.1131	0.00505							467.713	6953.27											1159	162906			618.9	43415.4	43723.3	17673.6
	1.555			12.6	603.237	9.42784	28	9.42784	375													2.1223	0.005							468.064	6967.82											1158	160998			618.8	43427.3	42833.9	17653.3
	1.555			12.65	74.152	9.46126	0	9.46126	376													2.1316	0.00496							468.415	6994.82											1157	161159			618.7	41870.6	41336.4	17633.1
	1.555			12.7	31.663	9.49468	17	9.49468	377													2.1408	0.00492							468.766	6997.82											1156	161301			618.6	40644.4	39419.1	17612.9
	1.555			12.75	17.511	9.52811	0	9.52811	378													2.15	0.00489							469.117	7002.45											1155	162590			618.5	38788.9	37290	17592.7
	1.557			12.8	11.101	9.56153	0	9.56153	378													2.1592	0.00485							469.468	7011.45											1154	163829			618.4	36348.3	35121	17572.4
	1.559			12.85	7.662	9.59495	16	9.59495	377													2.1685	0.00482							469.818	7009.64											1153	161837			618.3	34042.7	33031.8	17552.2
	1.561			12.9	5.605	9.62837	0	9.62837	376													2.1777	0.00479							470.169	7024.55											1152	161607			618.2	32194.3	31097.2	17532
	1.565			12.95	4.247	9.6618	23	9.6618	375													2.1869	0.00476							470.52	7020.45											1151	164148			618.1	29069.3	29351	17511.7
	1.567			13	0.678	9.69522	8	9.69522	375													2.1961	0.00473							470.871	7020.18											1150	163334			618	26967.9	27806.5	17491.5
	1.568			13.05	0	9.72864	0	9.72864	375													2.2054	0.0047							471.222	7025.82											1149	163097			617.9	25513.4	26459.1	17471.2
	1.569			13.1	0	9.76206	0	9.76206	376													2.2146	0.00468							471.572	7029.64											1148	160891			617.8	23492.2	25295.7	17451
	1.569			13.15	0	9.79549	25	9.79549	377													2.2238	0.00466							471.923	7032.73											1147	163531			617.7	22387	24300.6	17430.7
	1.57			13.2	0	9.82891	0	9.82891	377													2.2331	0.00464							472.274	7004.18											1146	163219			617.6	21803.2	23453.4	17410.5
	1.571			13.25	0	9.86233	24	9.86233	377													2.2423	0.00462							472.624	7022.27											1145	163885			617.5	20568.2	22735.3	17390.2
	1.574			13.3	0	9.89575	7	9.89575	376													2.2515	0.0046							472.975	7036											1144	163641			617.4	19774.1	22126.8	17370
	1.575			13.35	0	9.92918	46	9.92918	374													2.2607	0.00458							473.326	7047.55											1143	166013			617.3	19553	21610	17349.7
	1.578			13.4	0	9.9626	23	9.9626	372													2.27	0.00456							473.676	7063.64											1142	165713			617.2	19010	21170	17329.5
	1.588			13.45	0	9.99602	20	9.99602	371													2.2792	0.00455							474.027	7065.55											1141	164781			617.1	18564.3	20792.6	17309.2
	1.592			13.5	0	10.0294	27	10.0294	370													2.2884	0.00454							474.377	7079.18											1140	164114			617	17734.1	20466.9	17289
	1.595			13.55	0	10.0629	23	10.0629	370													2.2976	0.00452							474.728	7076.64											1139	164952			616.9	17543.1	20183.2	17268.7
	1.595			13.6	0	10.0963	30	10.0963	371													2.3069	0.00451							475.078	7072.18											1138	165914			616.8	17371.9	19933.7	17248.5
	1.597			13.65	0	10.1297	72	10.1297	372													2.3161	0.0045							475.429	7072.18											1137	165479			616.7	17551.2	19712.6	17228.3
	1.598			13.7	0	10.1631	43	10.1631	373													2.3253	0.00449							475.779	7073.91											1136	164211			616.6	16911.6	19514.8	17208
	1.603			13.75	0	10.1966	100	10.1966	374													2.3345	0.00448							476.13	7108.91											1135	164625			616.5	16972.7	19336.6	17187.8
	1.607			13.8	0	10.23	53	10.23	374													2.3438	0.00447							476.48	7117.45											1134	164571			616.4	16896	19175	17167.6
	1.607			13.85	0	10.2634	148	10.2634	375													2.353	0.00446							476.83	7120.36											1133	163515			616.3	17338.9	19027.4	17147.4
	1.609			13.9	0	10.2968	207	10.2968	376													2.3622	0.00445							477.181	7125.18											1132	164310			616.2	16573.8	18892	17127.2
	1.611			13.95	0	10.3302	271	10.3302	377													2.3715	0.00444							477.531	7130.36											1131	166020			616.1	16505.7	18767.1	17107
	1.612			14	0	10.3637	380	10.3637	379													2.3807	0.00443							477.881	7143.27											1130	165994			616	16440.1	18651.6	17086.7
	1.612			14.05	0.01849	10.3971	57	10.3971	381													2.3899	0.00442							478.232	7151.73											1129	167620			615.9	16342.1	18544.2	17066.5
	1.613			14.1	0.346	10.4305	33	10.4305	382													2.3991	0.00441							478.582	7170.82											1128	166762			615.8	16616	18444	17046.3
	1.614			14.15	0.531	10.4639	13	10.4639	383													2.4084	0.0044							478.932	7188.27											1127	167143			615.7	16447.8	18350.3	17026.1
	1.615			14.2	0.719	10.4974	36	10.4974	382													2.4176	0.00438							479.282	7193.91											1126	166426			615.6	16482.4	18262.3	17005.9
	1.615			14.25	1.029	10.5308	28	10.5308	381													2.4268	0.00437							479.633	7202.64											1125	164441			615.5	16419.9	18179.6	16985.8
	1.618			14.3	1.594	10.5642	15	10.5642	378													2.436	0.00436							479.983	7199.91											1124	164029			615.4	16364.3	18101.5	16965.6
	1.621			14.35	2.793	10.5976	23	10.5976	375													2.4453	0.00435							480.333	7191.73											1123	165396			615.3	16135.2	18027.6	16945.4
	1.621			14.4	6.105	10.6311	27	10.6311	371													2.4545	0.00434							480.683	7198.27											1122	165794			615.2	16214	17957.5	16925.2
	1.622			14.45	31.547	10.6645	54	10.6645	367													2.4637	0.00433							481.033	7198.09											1121	168341			615.1	16113.2	17890.9	16905
	1.622			14.5	238.853	10.6979	18	10.6979	363													2.473	0.00432							481.383	7194.45											1120	166064			615	16009.3	17827.4	16884.8
	1.623			14.55	75.16	10.7313	27	10.7313	360													2.4822	0.0043							481.733	7202.55											1119	167026
	1.626			14.6	7.951	10.7647	1	10.7647	359													2.4914	0.00429							482.083	7225.45											1118	167046
	1.633			14.65	3.278	10.7982	51	10.7982	358													2.5006	0.00428							482.433	7230.45											1117	167519
	1.666			14.7	1.792	10.8316	0	10.8316	359													2.5099	0.00427							482.783	7235.64											1116	167076
	1.668			14.75	1.129	10.865	58	10.865	361													2.5191	0.00425							483.133	7255.91											1115	166060
	1.669			14.8	0.776	10.8984	20	10.8984	363													2.5283	0.00424							483.483	7266.82											1114	166471
	1.672			14.85	0.566	10.9319	12	10.9319	365													2.5375	0.00423							483.833	7292.09											1113	164998
	1.678			14.9	0.431	10.9653	61	10.9653	366													2.5468	0.00421							484.183	7303.09											1112	164896
	1.681			14.95	0.09876	10.9987	9	10.9987	366													2.556	0.0042							484.533	7306.36											1111	167976
	1.681			15	0	11.0321	22	11.0321	365													2.5652	0.00419							484.883	7316											1110	166713
	1.681			15.05	0	11.0655	49	11.0655	364													2.5744	0.00417							485.232	7326.36											1109	167709
	1.684			15.1	0	11.099	29	11.099	362													2.5837	0.00416							485.582	7326.18											1108	166568
	1.684			15.15	0	11.1324	66	11.1324	360													2.5929	0.00414							485.932	7308.64											1107	166964
	1.684			15.2	0	11.1658	0	11.1658	359													2.6021	0.00413							486.282	7316.09											1106	167665
	1.697			15.25	0	11.1992	36	11.1992	359													2.6114	0.00412							486.631	7323.82											1105	164726
	1.697			15.3	0	11.2326	21	11.2326	359													2.6206	0.0041							486.981	7321.91											1104	165533
	1.7			15.35	0	11.2661	0	11.2661	360													2.6298	0.00409							487.331	7323.27											1103	163642
	1.705			15.4	0	11.2995	22	11.2995	361													2.639	0.00407							487.68	7320.45											1102	162446
	1.709			15.45	0	11.3329	33	11.3329	361													2.6483	0.00406							488.03	7338.18											1101	162480
	1.716			15.5	0	11.3663	37	11.3663	361													2.6575	0.00404							488.38	7346.27											1100	163717
	1.722			15.55	0	11.3998	24	11.3998	360													2.6667	0.00403							488.729	7367.36											1099	162946
	1.728			15.6	0	11.4332	28	11.4332	359													2.6759	0.00402							489.079	7381.09											1098	163924
	1.735			15.65	0	11.4666	29	11.4666	357													2.6852	0.004							489.428	7388											1097	159670
	1.736			15.7	0	11.5	47	11.5	355													2.6944	0.00399							489.778	7400.82											1096	157496
	1.738			15.75	0	11.5335	4	11.5335	354													2.7036	0.00397							490.127	7404											1095	159193
	1.753			15.8	1.347	11.5669	19	11.5669	354													2.7129	0.00396							490.477	7406.91											1094	158222
	1.755			15.85	2.578	11.6003	38	11.6003	355													2.7221	0.00394							490.826	7408.36											1093	158562
	1.765			15.9	3.426	11.6337	33	11.6337	357													2.7313	0.00393							491.176	7416.36											1092	159979
	1.769			15.95	4.773	11.6671	41	11.6671	358													2.7405	0.00391							491.525	7419.45											1091	158266
	1.77			16	7.108	11.7006	0	11.7006	359													2.7498	0.0039							491.874	7431.82											1090	158840
	1.772			16.05	11.699	11.734	49	11.734	359													2.759	0.00388							492.224	7455.45											1089	159460
	1.779			16.1	22.773	11.7674	19	11.7674	359													2.7682	0.00387							492.573	7462											1088	161430
	1.783			16.15	64.344	11.8008	13	11.8008	359													2.7774	0.00385							492.922	7479.45											1087	160444
	1.783			16.2	884.201	11.8343	26	11.8343	359													2.7867	0.00384							493.272	7498.09											1086	160585
	1.786			16.25	840.293	11.8677	21	11.8677	360													2.7959	0.00382							493.621	7522.36											1085	160426
	1.798			16.3	106.83	11.9011	36	11.9011	361													2.8051	0.00381							493.97	7540.91											1084	160860
	1.834			16.35	26.211	11.9345	30	11.9345	363													2.8143	0.00379							494.319	7556.18											1083	162483
	1.839			16.4	12.843	11.968	15	11.968	366													2.8236	0.00378							494.668	7585.82											1082	161102
	1.845			16.45	7.624	12.0014	30	12.0014	370													2.8328	0.00376							495.017	7605.91											1081	162419
	1.883			16.5	5.049	12.0348	10	12.0348	374													2.842	0.00375							495.367	7616.91											1080	161247
	1.897			16.55	3.591	12.0682	43	12.0682	379													2.8513	0.00374							495.716	7622.45											1079	161887
	1.913			16.6	2.684	12.1016	16	12.1016	383													2.8605	0.00372							496.065	7624											1078	163636
	1.954			16.65	1.315	12.1351	4	12.1351	387													2.8697	0.00371							496.414	7644.64											1077	163842
	2.051			16.7	0.08111	12.1685	37	12.1685	391													2.8789	0.00369							496.763	7661.27											1076	163458
	2.196			16.75	0	12.2019	39	12.2019	395													2.8882	0.00368							497.112	7685.82											1075	163478
				16.8	0	12.2353	29	12.2353	400													2.8974	0.00366							497.461	7708.45											1074	161535
				16.85	0	12.2688	22	12.2688	407													2.9066	0.00365							497.81	7728.82											1073	162097
				16.9	0	12.3022	59	12.3022	416													2.9158	0.00364							498.159	7751											1072	161189
				16.95	0	12.3356	33	12.3356	427													2.9251	0.00362							498.508	7755.82											1071	162842
				17	0	12.369	123	12.369	440													2.9343	0.00361							498.857	7779.55											1070	162351
				17.05	0	12.4024	58	12.4024	454													2.9435	0.00359							499.205	7810.27											1069	161992
				17.1	0	12.4359	130	12.4359	468													2.9527	0.00358							499.554	7828.73											1068	161495
				17.15	0	12.4693	82	12.4693	482													2.962	0.00356							499.903	7857.27											1067	160614
				17.2	0	12.5027	202	12.5027	494													2.9712	0.00355							500.252	7865.55											1066	162875
				17.25	0	12.5361	95	12.5361	504													2.9804	0.00354							500.601	7869.18											1065	161984
				17.3	0	12.5695	278	12.5695	512													2.9897	0.00352							500.949	7881.27											1064	162300
				17.35	0.734	12.603	292	12.603	516													2.9989	0.00351							501.298	7902.09											1063	160242
				17.4	1.602	12.6364	529	12.6364	517													3.0081	0.0035							501.647	7917.09											1062	159086
				17.45	2.157	12.6698	826	12.6698	514													3.0173	0.00348							501.995	7931.91											1061	160217
				17.5	2.972	12.7032	832	12.7032	507													3.0266	0.00347							502.344	7957.91											1060	158411
				17.55	4.356	12.7367	299	12.7367	498													3.0358	0.00346							502.693	7977.82											1059	157753
				17.6	6.998	12.7701	35	12.7701	486													3.045	0.00345							503.041	8013.82											1058	157846
				17.65	13.059	12.8035	55	12.8035	472													3.0542	0.00343							503.39	8056											1057	155698
				17.7	32.789	12.8369	6	12.8369	458													3.0635	0.00342							503.738	8087.18											1056	154523
				17.75	366.237	12.8704	57	12.8704	444													3.0727	0.00341							504.087	8117.09											1055	154392
				17.8	577.111	12.9038	53	12.9038	431													3.0819	0.0034							504.435	8168.27											1054	155078
				17.85	150.315	12.9372	15	12.9372	418													3.0912	0.00339							504.784	8197.91											1053	155422
				17.9	21.955	12.9706	104	12.9706	407													3.1004	0.00338							505.132	8208.64											1052	155240
				17.95	9.968	13.004	77	13.004	397													3.1096	0.00337							505.481	8230.91											1051	153335
				18	5.704	13.0375	0	13.0375	388													3.1188	0.00336							505.829	8256.18											1050	152451
				18.05	3.697	13.0709	38	13.0709	381													3.1281	0.00335							506.178	8281.64											1049	153068
				18.1	2.591	13.1043	6	13.1043	375													3.1373	0.00334							506.526	8300.27											1048	154579
				18.15	1.917	13.1377	70	13.1377	369													3.1465	0.00334							506.874	8300.73											1047	161266
				18.2	1.292	13.1712	60	13.1712	365													3.1557	0.00333							507.223	8305.64											1046	183986
				18.25	0.284	13.2046	42	13.2046	361													3.165	0.00332							507.571	8308.73											1045	201072
				18.3	0	13.238	17	13.238	357													3.1742	0.00332							507.919	8327.91											1044	184103
				18.35	0	13.2714	29	13.2714	354													3.1834	0.00331							508.267	8337											1043	160861
				18.4	0	13.3049	14	13.3049	351													3.1926	0.00331							508.616	8355.64											1042	152907
				18.45	0	13.3383	37	13.3383	348													3.2019	0.0033							508.964	8393.64											1041	149797
				18.5	0	13.3717	11	13.3717	346													3.2111	0.0033							509.312	8414.73											1040	147600
				18.55	0	13.4051	27	13.4051	345													3.2203	0.0033							509.66	8436.36											1039	145364
				18.6	0	13.4385	21	13.4385	345													3.2296	0.00329							510.008	8455.82											1038	145625
				18.65	0	13.472	32	13.472	346													3.2388	0.00329							510.356	8480.64											1037	144690
				18.7	0	13.5054	58	13.5054	347													3.248	0.00329							510.704	8507.64											1036	144522
				18.75	0	13.5388	0	13.5388	349													3.2572	0.00329							511.053	8514.64											1035	142360
				18.8	0.66	13.5722	23	13.5722	350													3.2665	0.00329							511.401	8541.27											1034	140857
				18.85	1.187	13.6057	22	13.6057	350													3.2757	0.00329							511.749	8548.36											1033	140816
				18.9	1.579	13.6391	53	13.6391	350													3.2849	0.0033							512.097	8562.64											1032	139667
				18.95	2.205	13.6725	0	13.6725	349													3.2941	0.0033							512.444	8578.91											1031	139569
				19	3.294	13.7059	28	13.7059	347													3.3034	0.0033							512.792	8576.64											1030	138242
				19.05	5.453	13.7393	22	13.7393	345													3.3126	0.00331							513.14	8591.36											1029	137267
				19.1	10.74	13.7728	2	13.7728	343													3.3218	0.00331							513.488	8608.55											1028	134983
				19.15	32.175	13.8062	28	13.8062	342													3.3311	0.00332							513.836	8630.45											1027	136089
				19.2	441.296	13.8396	11	13.8396	342													3.3403	0.00332							514.184	8647.91											1026	134964
				19.25	329.522	13.873	32	13.873	343													3.3495	0.00333							514.532	8670.91											1025	139099
				19.3	59.786	13.9064	11	13.9064	344													3.3587	0.00333							514.88	8712.64											1024	151935
				19.35	12.276	13.9399	35	13.9399	345													3.368	0.00334							515.227	8744.09											1023	197789
				19.4	5.929	13.9733	62	13.9733	345													3.3772	0.00335							515.575	8780.45											1022	240945
				19.45	3.501	14.0067	9	14.0067	345													3.3864	0.00336							515.923	8803.64											1021	207246
				19.5	2.313	14.0401	64	14.0401	344													3.3956	0.00337							516.27	8827.27											1020	158289
				19.55	1.643	14.0736	4	14.0736	343													3.4049	0.00337							516.618	8867.91											1019	139948
				19.6	1.228	14.107	16	14.107	343													3.4141	0.00338							516.966	8896.82											1018	136343
				19.65	0.659	14.1404	65	14.1404	343													3.4233	0.0034							517.313	8914.45											1017	133824
				19.7	0.128	14.1738	10	14.1738	343													3.4325	0.00341							517.661	8932											1016	133349
				19.75	0	14.2073	60	14.2073	344													3.4418	0.00342							518.009	8951											1015	132832
				19.8	0	14.2407	46	14.2407	346													3.451	0.00343							518.356	8960.36											1014	132467
				19.85	0	14.2741	67	14.2741	348													3.4602	0.00344							518.704	8973.27											1013	133669
				19.9	0	14.3075	21	14.3075	350													3.4695	0.00345							519.051	8984.09											1012	132897
				19.95	0	14.3409	58	14.3409	352													3.4787	0.00346							519.399	8997.82											1011	133014
				20	0	14.3744	67	14.3744	353													3.4879	0.00348							519.746	9011.45											1010	133697
				20.05	0	14.4078	65	14.4078	355													3.4971	0.00349							520.094	9020.55											1009	132614
				20.1	0.00016502	14.4412	77	14.4412	357													3.5064	0.0035							520.441	9050.27											1008	133887
				20.15	0.0014	14.4746	96	14.4746	359													3.5156	0.00351							520.788	9083.64											1007	136364
				20.2	0.0024	14.5081	128	14.5081	362													3.5248	0.00353							521.136	9136.18											1006	134775
				20.25	0.00322	14.5415	120	14.5415	364													3.534	0.00354							521.483	9170.27											1005	136154
				20.3	0.00454	14.5749	248	14.5749	365													3.5433	0.00355							521.83	9206.27											1004	135382
				20.35	0.0069	14.6083	508	14.6083	366													3.5525	0.00356							522.178	9231.09											1003	135705
				20.4	0.0117	14.6418	1894	14.6418	366													3.5617	0.00357							522.525	9259.09											1002	135865
				20.45	0.02416	14.6752	4746	14.6752	365													3.571	0.00358							522.872	9278											1001	138731
				20.5	0.09285	14.7086	2346	14.7086	364													3.5802	0.00359							523.219	9306.27											1000	139618
				20.55	1.03	14.742	334	14.742	362													3.5894	0.0036							523.567	9334.64											999	139803
				20.6	0.597	14.7754	77	14.7754	360													3.5986	0.00361							523.914	9371.73											998	139177
				20.65	0.08201	14.8089	139	14.8089	359													3.6079	0.00361							524.261	9371.36											997	137594
				20.7	0.02086	14.8423	58	14.8423	359													3.6171	0.00362							524.608	9385.45											996	137504
				20.75	0.01045	14.8757	80	14.8757	360													3.6263	0.00363							524.955	9383.64											995	137267
				20.8	0.0063	14.9091	76	14.9091	361													3.6355	0.00363							525.302	9385.36											994	137971
				20.85	0.00421	14.9426	36	14.9426	363													3.6448	0.00364							525.649	9407											993	139381
				20.9	0.00302	14.976	44	14.976	364													3.654	0.00364							525.996	9433.64											992	137000
				20.95	0.00227	15.0094	33	15.0094	365													3.6632	0.00364							526.343	9453.18											991	136788
				21	0.001	15.0428	72	15.0428	365													3.6724	0.00364							526.69	9485.45											990	138042
				21.05	0.000187796	15.0762	10	15.0762	364													3.6817	0.00364							527.037	9464.36											989	137248
				21.1	0	15.1097	35	15.1097	362													3.6909	0.00364							527.384	9502.55											988	135575
				21.15	0	15.1431	59	15.1431	360													3.7001	0.00364							527.731	9514.82											987	135075
				21.2	0	15.1765	48	15.1765	357													3.7094	0.00364							528.078	9529.36											986	135568
				21.25	0	15.2099	28	15.2099	354													3.7186	0.00364							528.425	9550.09											985	136850
				21.3	0	15.2434	17	15.2434	352													3.7278	0.00363							528.772	9566.73											984	135960
				21.35	0.000815827	15.2768	91	15.2768	351													3.737	0.00363							529.118	9583.27											983	142833
				21.4	0.08652	15.3102	0	15.3102	352													3.7463	0.00362							529.465	9577.18											982	149779
				21.45	0.154	15.3436	16	15.3436	354													3.7555	0.00361							529.812	9584.27											981	153767
				21.5	0.205	15.3771	4	15.3771	357													3.7647	0.00361							530.159	9575.27											980	154781
				21.55	0.285	15.4105	30	15.4105	361													3.7739	0.0036							530.505	9573.82											979	153519
				21.6	0.423	15.4439	43	15.4439	365													3.7832	0.00359							530.852	9646.91											978	150741
				21.65	0.696	15.4773	34	15.4773	369													3.7924	0.00358							531.199	9636.82											977	149131
				21.7	1.356	15.5107	23	15.5107	372													3.8016	0.00357							531.545	9643.91											976	142913
				21.75	3.939	15.5442	48	15.5442	375													3.8108	0.00356							531.892	9667.18											975	138281
				21.8	53.045	15.5776	13	15.5776	377													3.8201	0.00354							532.239	9672.45											974	132933
				21.85	36.881	15.611	49	15.611	379													3.8293	0.00353							532.585	9692.55											973	131779
				21.9	12.622	15.6444	32	15.6444	380													3.8385	0.00352							532.932	9717.09											972	133121
				21.95	1.827	15.6778	1	15.6778	382													3.8478	0.0035							533.278	9758.27											971	135611
				22	0.842	15.7113	30	15.7113	385													3.857	0.00349							533.625	9782.18											970	135990
				22.05	0.487	15.7447	34	15.7447	389													3.8662	0.00347							533.971	9829											969	133898
				22.1	0.318	15.7781	33	15.7781	394													3.8754	0.00345							534.318	9849.55											968	128669
				22.15	0.225	15.8115	53	15.8115	400																					534.664	9824.27											967	122695
				22.2	0.167	15.845	23	15.845	407																					535.01	9821.55											966	118313
				22.25	0.109	15.8784	25	15.8784	414																					535.357	9833.18											965	113661
				22.3	0.03485	15.9118	13	15.9118	422																					535.703	9835.64											964	112857
				22.35	0	15.9452	26	15.9452	430																					536.05	9829.73											963	111852
				22.4	0	15.9787	49	15.9787	438																					536.396	9815											962	110554
				22.45	0	16.0121	16	16.0121	447																					536.742	9816.64											961	108346
				22.5	0	16.0455	56	16.0455	457																					537.088	9803.18											960	109225
				22.55	1.86015e-07	16.0789	18	16.0789	468																					537.435	9795.27											959	109761
				22.6	1.65453e-06	16.1123	51	16.1123	480																					537.781	9787.27											958	108784
				22.65	2.92797e-06	16.1458	68	16.1458	493																					538.127	9792.64											957	106996
				22.7	3.89845e-06	16.1792	50	16.1792	506																					538.473	9816.09											956	109716
				22.75	5.44854e-06	16.2126	58	16.2126	518																					538.819	9845.55											955	111120
				22.8	8.15529e-06	16.246	122	16.246	529																					539.165	9866.64											954	110877
				22.85	1.35501e-05	16.2795	126	16.2795	538																					539.512	9897.45											953	109407
				22.9	2.69111e-05	16.3129	68	16.3129	544																					539.858	9925.64											952	109788
				22.95	8.57951e-05	16.3463	215	16.3463	547																					540.204	9962.36											951	109957
				23	0.00112	16.3797	298	16.3797	546																					540.55	9988.18											950	109896
				23.05	0.000634936	16.4131	377	16.4131	541																					540.896	10014.3											949	110062
				23.1	0.00021715	16.4466	178	16.4466	533																					541.242	10034.4											948	112235
				23.15	3.26269e-05	16.48	43	16.48	521																					541.588	10050.9											947	112999
				23.2	1.51987e-05	16.5134	31	16.5134	507																					541.934	10058.3											946	111396
				23.25	8.85094e-06	16.5468	10	16.5468	491																					542.279	10059											945	110447
				23.3	5.80738e-06	16.5803	60	16.5803	473																					542.625	10057.3											944	110103
				23.35	4.10812e-06	16.6137	5	16.6137	455																					542.971	10051.2											943	110289
				23.4	3.06131e-06	16.6471	80	16.6471	436																					543.317	10025.9											942	110221
				23.45	1.96795e-06	16.6805	9	16.6805	419																					543.663	10014.1											941	110569
				23.5	6.74257e-07	16.714	30	16.714	403																					544.009	9997.64											940	110209
				23.55	0	16.7474	26	16.7474	389																					544.354	9995.91											939	109455
				23.6	0	16.7808	36	16.7808	378																					544.7	9997											938	110494
				23.65	0	16.8142	48	16.8142	368																					545.046	10013.8											937	110323
				23.7	0.147	16.8476	2	16.8476	360																					545.391	10021.9											936	111860
				23.75	0.365	16.8811	40	16.8811	354																					545.737	10040.9											935	113408
				23.8	0.6	16.9145	20	16.9145	349																					546.083	10064											934	113575
				23.85	0.805	16.9479	40	16.9479	346																					546.428	10090.7											933	115735
				23.9	1.138	16.9813	19	16.9813	344																					546.774	10104.1											932	118707
				23.95	1.734	17.0147	41	17.0147	342																					547.12	10133.5											931	120114
				24	2.964	17.0482	36	17.0482	341																					547.465	10160.5											930	120207
				24.05	6.21	17.0816	25	17.0816	340																					547.811	10191.9											929	116540
				24.1	27.331	17.115	77	17.115	340																					548.156	10185.5											928	113908
				24.15	244.826	17.1484	14	17.1484	340																					548.502	10171.3											927	114551
				24.2	126.047	17.1819	19	17.1819	342																					548.847	10161.2											926	112513
				24.25	27.461	17.2153	41	17.2153	344																					549.192	10153.3											925	111324
				24.3	5.433	17.2487	59	17.2487	347																					549.538	10131.9											924	109504
				24.35	2.656	17.2821	4	17.2821	351																					549.883	10116.1											923	108518
				24.4	1.585	17.3156	17	17.3156	355																					550.229	10083.4											922	109738
				24.45	1.055	17.349	68	17.349	359																					550.574	10087.5											921	108361
				24.5	0.754	17.3824	8	17.3824	363																					550.919	10078.7											920	108786
				24.55	0.566	17.4158	37	17.4158	366																					551.264	10076.1											919	108508
				24.6	0.309	17.4492	97	17.4492	369																					551.61	10064.6											918	110057
				24.65	0.114	17.4827	2	17.4827	372																					551.955	10075											917	110960
				24.7	0	17.5161	47	17.5161	375																					552.3	10089.3											916	111323
				24.75	0	17.5495	18	17.5495	378																					552.645	10108.8											915	110871
				24.8	0.227	17.5829	19	17.5829	382																					552.99	10123.3											914	110179
				24.85	0.389	17.6164	31	17.6164	387																					553.336	10140.7											913	109259
				24.9	0.583	17.6498	25	17.6498	392																					553.681	10143.3											912	108040
				24.95	0.789	17.6832	46	17.6832	398																					554.026	10167.3											911	108042
				25	1.128	17.7166	48	17.7166	404																					554.371	10162.8											910	107693
				25.05	1.745	17.7501	68	17.7501	410																					554.716	10162.9											909	107619
				25.1	3.064	17.7835	85	17.7835	416																					555.061	10134.5											908	110552
				25.15	6.773	17.8169	61	17.8169	422																					555.406	10112.7											907	108895
				25.2	42.944	17.8503	139	17.8503	426																					555.751	10085.1											906	109094
				25.25	200.254	17.8837	164	17.8837	428																					556.096	10056.9											905	111094
				25.3	120.065	17.9172	239	17.9172	428																					556.441	10026.5											904	110109
				25.35	18.302	17.9506	371	17.9506	426																					556.786	9989.27											903	111021
				25.4	4.484	17.984	571	17.984	422																					557.13	9956.73											902	109905
				25.45	2.269	18.0174	308	18.0174	417																					557.475	9916.09											901	109966
				25.5	1.379	18.0509	90	18.0509	411																					557.82	9891.55											900	110466
				25.55	0.929	18.0843	0	18.0843	404																					558.165	9867.45											899	111775
				25.6	0.669	18.1177	76	18.1177	398																					558.51	9853.36											898	112055
				25.65	0.506	18.1511	14	18.1511	392																					558.854	9853.18											897	111765
				25.7	0.237	18.1845	58	18.1845	387																					559.199	9863.36											896	111628
				25.75	0.09449	18.218	31	18.218	382																					559.544	9866.82											895	112003
				25.8	0	18.2514	18	18.2514	378																					559.889	9876.09											894	111039
				25.85	0.747	18.2848	46	18.2848	374																					560.233	9871.64											893	110268
				25.9	1.199	18.3182	24	18.3182	369																					560.578	9899.27											892	111896
				25.95	1.761	18.3516	23	18.3516	364																					560.922	9906											891	110342
				26	2.385	18.3851	38	18.3851	358																					561.267	9920.91											890	109262
				26.05	3.413	18.4185	0	18.4185	353																					561.612	9914.91											889	109161
				26.1	5.293	18.4519	24	18.4519	348																					561.956	9904.09											888	111759
				26.15	9.328	18.4853	44	18.4853	345																					562.301	9883.91											887	110873
				26.2	20.785	18.5188	30	18.5188	342																					562.645	9868											886	110465
				26.25	139.957	18.5522	25	18.5522	341																					562.989	9834											885	109928
				26.3	574.268	18.5856	12	18.5856	341																					563.334	9809											884	110359
				26.35	348.598	18.619	39	18.619	342																					563.678	9768.09											883	110059
				26.4	59.182	18.6525	24	18.6525	343																					564.023	9743.18											882	110568
				26.45	13.626	18.6859	11	18.6859	344																					564.367	9690.18											881	111199
				26.5	6.856	18.7193	23	18.7193	345																					564.711	9673											880	111891
				26.55	4.157	18.7527	62	18.7527	346																					565.056	9666.27											879	114294
				26.6	2.798	18.7861	32	18.7861	347																					565.4	9654.91											878	117972
				26.65	2.015	18.8196	13	18.8196	348																					565.744	9652.73											877	120532
				26.7	1.521	18.853	10	18.853	350																					566.089	9649.91											876	126517
				26.75	0.762	18.8864	24	18.8864	352																					566.433	9672.91											875	128388
				26.8	0.331	18.9198	51	18.9198	356																					566.777	9687.91											874	126250
				26.85	0	18.9533	24	18.9533	361																					567.121	9703.82											873	123166
				26.9	0	18.9867	54	18.9867	367																					567.465	9734.36											872	116566
				26.95	0	19.0201	0	19.0201	374																					567.809	9759.55											871	113803
				27	0	19.0535	40	19.0535	380																					568.153	9765.45											870	112705
				27.05	0	19.087	7	19.087	385																					568.498	9768.18											869	110844
				27.1	0	19.1204	56	19.1204	390																					568.842	9762.18											868	107692
				27.15	0	19.1538	31	19.1538	393																					569.186	9753.91											867	106986
				27.2	0	19.1872	3	19.1872	395																					569.53	9748.55											866	106735
				27.25	0	19.2206	48	19.2206	396																					569.874	9729.27											865	105312
				27.3	0	19.2541	12	19.2541	396																					570.217	9678.64											864	105045
				27.35	0	19.2875	30	19.2875	396																					570.561	9648.64											863	104801
				27.4	0	19.3209	44	19.3209	396																					570.905	9615											862	107841
				27.45	0	19.3543	90	19.3543	396																					571.249	9584.18											861	106972
				27.5	0	19.3878	88	19.3878	396																					571.593	9551											860	105642
				27.55	0	19.4212	119	19.4212	396																					571.937	9539.18											859	106885
				27.6	0	19.4546	158	19.4546	394																					572.281	9523.27											858	107816
				27.65	0	19.488	19	19.488	391																					572.624	9517.64											857	106254
				27.7	0	19.5214	71	19.5214	387																					572.968	9517.09											856	106752
				27.75	0	19.5549	8	19.5549	381																					573.312	9521.18											855	106895
				27.8	0.00718	19.5883	20	19.5883	374																					573.656	9561.09											854	106336
				27.85	0.07339	19.6217	38	19.6217	366																					573.999	9597.73											853	105211
				27.9	0.124	19.6551	20	19.6551	358																					574.343	9629.27											852	107929
				27.95	0.167	19.6885	45	19.6885	350																					574.687	9653											851	106984
				28	0.228	19.722	2	19.722	343																					575.03	9685.27											850	106048
				28.05	0.331	19.7554	50	19.7554	337																					575.374	9707.73											849	107762
				28.1	0.525	19.7888	56	19.7888	331																					575.717	9745.91											848	106584
				28.15	0.961	19.8222	26	19.8222	327																					576.061	9765.73											847	106625
				28.2	2.339	19.8557	0	19.8557	324																					576.404	9764.82											846	107399
				28.25	23.794	19.8891	31	19.8891	322																					576.748	9752.73											845	106068
				28.3	34.705	19.9225	7	19.9225	322																					577.091	9732											844	107485
				28.35	30.43	19.9559	14	19.9559	323																					577.435	9692.45											843	107305
				28.4	3.924	19.9894	15	19.9894	325																					577.778	9642.18											842	106725
				28.45	1.081	20.0228	11	20.0228	328																					578.122	9605.82											841	106493
				28.5	0.562	20.0562	64	20.0562	330																					578.465	9590.18											840	108049
				28.55	0.347	20.0896	0	20.0896	332																					578.808	9551.36											839	107340
				28.6	0.236	20.123	17	20.123	333																					579.152	9508.73											838	106885
				28.65	0.171	20.1565	66	20.1565	333																					579.495	9467											837	107306
				28.7	0.13	20.1899	38	20.1899	332																					579.838	9449.09											836	108181
				28.75	0.109	20.2233	1	20.2233	332																					580.182	9436.73											835	109166
				28.8	0.259	20.2567	84	20.2567	331																					580.525	9454.36											834	107361
				28.85	0.392	20.2902	10	20.2902	330																					580.868	9464.18											833	106710
				28.9	0.521	20.3236	0	20.3236	330																					581.211	9489.18											832	107770
				28.95	0.714	20.357	42	20.357	329																					581.554	9538.55											831	108893
				29	1.04	20.3904	15	20.3904	329																					581.897	9564.73											830	107703
				29.05	1.656	20.4239	6	20.4239	329																					582.241	9577.27											829	108406
				29.1	3.057	20.4573	0	20.4573	328																					582.584	9603.73											828	107480
				29.15	7.629	20.4907	7	20.4907	326																					582.927	9646.91											827	106822
				29.2	82.616	20.5241	78	20.5241	324																					583.27	9667.55											826	109176
				29.25	96.393	20.5575	0	20.5575	322																					583.613	9668											825	109385
				29.3	92.348	20.591	21	20.591	320																					583.956	9668.45											824	108856
				29.35	12.21	20.6244	29	20.6244	319																					584.299	9649											823	109374
				29.4	3.314	20.6578	38	20.6578	319																					584.642	9626.64											822	108578
				29.45	1.723	20.6912	22	20.6912	320																					584.984	9592.64											821	109210
				29.5	1.064	20.7247	7	20.7247	321																					585.327	9540.45											820	109463
				29.55	0.725	20.7581	34	20.7581	323																					585.67	9501.91											819	108462
				29.6	0.527	20.7915	48	20.7915	326																					586.013	9486.55											818	109659
				29.65	0.401	20.8249	59	20.8249	328																					586.356	9464.45											817	108422
				29.7	0.639	20.8583	31	20.8583	330																					586.699	9430.18											816	109230
				29.75	0.764	20.8918	2	20.8918	332																					587.041	9419.45											815	109116
				29.8	0.998	20.9252	41	20.9252	333																					587.384	9406.18											814	109063
				29.85	1.341	20.9586	14	20.9586	334																					587.727	9412.09											813	109920
				29.9	1.899	20.992	80	20.992	334																					588.07	9426.27											812	110514
				29.95	2.901	21.0254	0	21.0254	333																					588.412	9468											811	110595
				30	4.989	21.0589	10	21.0589	333																					588.755	9515.45											810	110208
				30.05	10.605	21.0923	24	21.0923	332																					589.097	9581.36											809	110753
				30.1	55.102	21.1257	30	21.1257	332																					589.44	9639.09											808	110282
				30.15	363.785	21.1591	29	21.1591	333																					589.783	9698.36											807	108845
				30.2	133.34	21.1926	30	21.1926	335																					590.125	9734.73											806	110299
				30.25	88.374	21.226	67	21.226	337																					590.468	9787.27											805	110036
				30.3	10.699	21.2594	11	21.2594	339																					590.81	9804.82											804	109253
				30.35	4.819	21.2928	55	21.2928	340																					591.153	9846.45											803	110728
				30.4	2.791	21.3263	31	21.3263	340																					591.495	9881.64											802	111201
				30.45	1.831	21.3597	8	21.3597	340																					591.838	9907.64											801	111749
				30.5	1.297	21.3931	31	21.3931	340																					592.18	9912.73											800	111243
				30.55	0.977	21.4265	14	21.4265	340																					592.522	9895.36											799	110843
				30.6	0.893	21.4599	54	21.4599	342																					592.865	9882											798	111953
				30.65	0.506	21.4934	31	21.4934	345																					593.207	9865.27											797	111233
				30.7	0.44	21.5268	59	21.5268	349																					593.549	9825.91											796	111128
				30.75	0.502	21.5602	17	21.5602	355																					593.892	9815.55											795	110081
				30.8	0.714	21.5936	22	21.5936	361																					594.234	9802.91											794	111443
				30.85	1.099	21.6271	53	21.6271	368																					594.576	9817.18											793	110441
				30.9	1.915	21.6605	11	21.6605	374																					594.918	9812.18											792	111904
				30.95	4.181	21.6939	20	21.6939	380																					595.26	9819.45											791	110946
				31	25.988	21.7273	35	21.7273	385																					595.603	9850.55											790	111692
				31.05	122.853	21.7608	64	21.7608	389																					595.945	9879											789	111537
				31.1	49.343	21.7942	13	21.7942	393																					596.287	9939.27											788	111532
				31.15	29.053	21.8276	42	21.8276	396																					596.629	10009.5											787	111421
				31.2	3.708	21.861	52	21.861	400																					596.971	10067.3											786	111068
				31.25	1.698	21.8944	43	21.8944	404																					597.313	10136.3											785	111101
				31.3	0.991	21.9279	71	21.9279	408																					597.655	10203.5											784	110366
				31.35	0.653	21.9613	79	21.9613	412																					597.997	10254.7											783	111047
				31.4	0.464	21.9947	106	21.9947	416																					598.339	10293.9											782	112589
				31.45	0.614	22.0281	186	22.0281	419																					598.681	10352.9											781	113385
				31.5	0.652	22.0616	507	22.0616	421																					599.023	10388.1											780	111995
				31.55	0.753	22.095	637	22.095	421																					599.365	10400											779	112077
				31.6	0.906	22.1284	337	22.1284	419																					599.707	10400.5											778	112445
				31.65	1.216	22.1618	161	22.1618	415																					600.048	10370.2											777	112550
				31.7	1.798	22.1952	34	22.1952	410																					600.39	10344.9											776	113568
				31.75	2.935	22.2287	12	22.2287	403																					600.732	10318.3											775	111824
				31.8	5.662	22.2621	42	22.2621	395																					601.074	10302.6											774	112411
				31.85	16.813	22.2955	75	22.2955	387																					601.416	10256											773	112416
				31.9	203.167	22.3289	54	22.3289	380																					601.757	10226.1											772	111679
				31.95	95.082	22.3624	24	22.3624	374																					602.099	10203.5											771	113653
				32	136.176	22.3958	45	22.3958	369																					602.441	10180											770	113455
				32.05	16.266	22.4292	69	22.4292	365																					602.782	10172.5											769	113594
				32.1	4.826	22.4626	60	22.4626	361																					603.124	10170.5											768	113315
				32.15	2.56	22.4961	0	22.4961	357																					603.465	10185.6											767	114056
				32.2	1.601	22.5295	64	22.5295	353																					603.807	10232											766	111228
				32.25	1.101	22.5629	74	22.5629	348																					604.149	10273.5											765	113631
				32.3	0.817	22.5963	18	22.5963	343																					604.49	10316.8											764	114413
				32.35	0.632	22.6297	15	22.6297	337																					604.832	10362.7											763	113804
				32.4	0.321	22.6632	50	22.6632	332																					605.173	10421.5											762	114416
				32.45	0.2	22.6966	36	22.6966	327																					605.515	10480.4											761	116001
				32.5	0.05324	22.73	13	22.73	323																					605.856	10537.1											760	114858
				32.55	0.07845	22.7634	44	22.7634	321																					606.197	10576.3											759	115041
				32.6	0.127	22.7968	25	22.7968	321																					606.539	10615.3											758	114918
				32.65	0.243	22.8303	54	22.8303	322																					606.88	10649											757	114919
				32.7	0.696	22.8637	15	22.8637	325																					607.221	10684.6											756	113696
				32.75	8.316	22.8971	41	22.8971	329																					607.563	10679.4											755	113260
				32.8	4.486	22.9305	5	22.9305	334																					607.904	10659											754	116067
				32.85	6.103	22.964	47	22.964	338																					608.245	10637.7											753	115721
				32.9	0.893	22.9974	78	22.9974	341																					608.587	10597.1											752	114128
				32.95	0.228	23.0308	31	23.0308	343																					608.928	10562.5											751	115309
				33	0.119	23.0642	6	23.0642	343																					609.269	10527.5											750	116094
				33.05	0.07349	23.0977	33	23.0977	342																					609.61	10504.3											749	115893
				33.1	0.05667	23.1311	15	23.1311	339																					609.951	10478.7											748	116096
				33.15	0.09734	23.1645	15	23.1645	335																					610.292	10446.6											747	116523
				33.2	0.118	23.1979	44	23.1979	331																					610.633	10419.5											746	116139
				33.25	0.148	23.2313	22	23.2313	327																					610.974	10384.2											745	116269
				33.3	0.185	23.2648	13	23.2648	324																					611.315	10380.8											744	115798
				33.35	0.25	23.2982	42	23.2982	321																					611.657	10380.5											743	114812
				33.4	0.379	23.3316	5	23.3316	320																					611.997	10412.5											742	117577
				33.45	0.644	23.365	64	23.365	319																					612.338	10434.8											741	116959
				33.5	1.337	23.3985	52	23.3985	319																					612.679	10483.5											740	117957
				33.55	6.245	23.4319	31	23.4319	320																					613.02	10529.7											739	116383
				33.6	47.588	23.4653	29	23.4653	321																					613.361	10569.1											738	116007
				33.65	12.583	23.4987	25	23.4987	322																					613.702	10622.7											737	117138
				33.7	19.649	23.5321	37	23.5321	322																					614.043	10662.3											736	115907
				33.75	2.002	23.5656	26	23.5656	322																					614.384	10709.3											735	115624
				33.8	0.754	23.599	32	23.599	321																					614.725	10764.8											734	115293
				33.85	0.419	23.6324	4	23.6324	320																					615.065	10812.9											733	113926
				33.9	0.269	23.6658	53	23.6658	319																					615.406	10840.4											732	117250
				33.95	0.358	23.6993	3	23.6993	318																					615.747	10854.7											731	117021
				34	0.365	23.7327	42	23.7327	318																					616.087	10869.1											730	117985
				34.05	0.474	23.7661	45	23.7661	319																					616.428	10848.1											729	118343
				34.1	0.527	23.7995	39	23.7995	321																					616.769	10809.8											728	117446
				34.15	0.7	23.833	6	23.833	324																					617.109	10771.3											727	116740
				34.2	0.992	23.8664	0	23.8664	326																					617.45	10720.4											726	116223
				34.25	1.618	23.8998	18	23.8998	328																					617.791	10691.2											725	116551
				34.3	3.118	23.9332	23	23.9332	329																					618.131	10642.2											724	118520
				34.35	9.387	23.9666	11	23.9666	330																					618.472	10600.1											723	119825
				34.4	109.099	24.0001	34	24.0001	330																					618.812	10540.3											722	118464
				34.45	49.831	24.0335	9	24.0335	330																					619.153	10506.7											721	117753
				34.5	73.183	24.0669	34	24.0669	331																					619.493	10471											720	118479
				34.55	12.582	24.1003	36	24.1003	331																					619.833	10457											719	118416
				34.6	2.91	24.1337	67	24.1337	332																					620.174	10457.1											718	118863
				34.65	1.497	24.1672	63	24.1672	333																					620.514	10483.7											717	120057
				34.7	0.925	24.2006	41	24.2006	333																					620.855	10515											716	119665
				34.75	0.706	24.234	2	24.234	334																					621.195	10553.4											715	119245
				34.8	0.561	24.2674	49	24.2674	334																					621.535	10603.7											714	119991
				34.85	0.512	24.3009	22	24.3009	333																					621.875	10658.1											713	118777
				34.9	0.434	24.3343	24	24.3343	333																					622.216	10720											712	117903
				34.95	0.393	24.3677	94	24.3677	332																					622.556	10781.1											711	118238
				35	0.468	24.4011	98	24.4011	332																					622.896	10838.5											710	116169
				35.05	0.728	24.4346	86	24.4346	332																					623.236	10900.2											709	117993
				35.1	1.411	24.468	112	24.468	333																					623.577	10938.1											708	118219
				35.15	4.424	24.5014	39	24.5014	334																					623.917	10980.3											707	119909
				35.2	50.073	24.5348	51	24.5348	335																					624.257	11002.7											706	117637
				35.25	20.433	24.5682	46	24.5682	335																					624.597	11008.3											705	118175
				35.3	31.765	24.6017	31	24.6017	334																					624.937	11005.1											704	120073
				35.35	5.763	24.6351	13	24.6351	332																					625.277	10972.5											703	117522
				35.4	1.292	24.6685	8	24.6685	330																					625.617	10939.2											702	119444
				35.45	0.663	24.7019	73	24.7019	327																					625.957	10879.5											701	119181
				35.5	0.475	24.7354	28	24.7354	324																					626.297	10845.1											700	118825
				35.55	0.434	24.7688	15	24.7688	322																					626.637	10796.2											699	119346
				35.6	0.448	24.8022	13	24.8022	320																					626.977	10746.2											698	118289
				35.65	0.493	24.8356	38	24.8356	320																					627.317	10700.5											697	119575
				35.7	0.555	24.8691	0	24.8691	322																					627.657	10660.1											696	118908
				35.75	0.683	24.9025	49	24.9025	325																					627.996	10622.1											695	120755
				35.8	0.993	24.9359	41	24.9359	330																					628.336	10605.1											694	120729
				35.85	1.678	24.9693	25	24.9693	335																					628.676	10595.4											693	119873
				35.9	3.558	25.0027	21	25.0027	341																					629.016	10607.4											692	118369
				35.95	19.377	25.0362	1	25.0362	346																					629.355	10629.1											691	116979
				36	112.942	25.0696	36	25.0696	350																					629.695	10661											690	117935
				36.05	26.731	25.103	14	25.103	353																					630.035	10703.1											689	117570
				36.1	51.657	25.1364	26	25.1364	354																					630.375	10753											688	118503
				36.15	5.566	25.1699	23	25.1699	353																					630.714	10816											687	118449
				36.2	1.934	25.2033	20	25.2033	351																					631.054	10889.3											686	120265
				36.25	1.082	25.2367	7	25.2367	348																					631.393	10937.6											685	119761
				36.3	0.844	25.2701	0	25.2701	345																					631.733	10989.6											684	119157
				36.35	0.699	25.3035	50	25.3035	343																					632.072	11039.2											683	119010
				36.4	0.7	25.337	0	25.337	342																					632.412	11089.7											682	120129
				36.45	0.732	25.3704	27	25.3704	342																					632.751	11121.3											681	120450
				36.5	0.771	25.4038	34	25.4038	344																					633.091	11142.6											680	118410
				36.55	1.017	25.4372	35	25.4372	346																					633.43	11140.4											679	120825
				36.6	1.548	25.4706	82	25.4706	350																					633.77	11124											678	119544
				36.65	2.963	25.5041	48	25.5041	353																					634.109	11101.4											677	119301
				36.7	9.07	25.5375	78	25.5375	357																					634.449	11058.5											676	121398
				36.75	101.096	25.5709	103	25.5709	360																					634.788	10999.8											675	120424
				36.8	45.867	25.6043	57	25.6043	362																					635.127	10952.2											674	120480
				36.85	61.841	25.6378	4	25.6378	363																					635.467	10905.5											673	119458
				36.9	16.888	25.6712	26	25.6712	363																					635.806	10841.3											672	119680
				36.95	3.035	25.7046	31	25.7046	362																					636.145	10769.8											671	118684
				37	1.512	25.738	6	25.738	362																					636.484	10709.8											670	120051
				37.05	0.954	25.7715	61	25.7715	361																					636.824	10662.7											669	119741
				37.1	0.671	25.8049	20	25.8049	360																					637.163	10649.2											668	121676
				37.15	0.53	25.8383	20	25.8383	360																					637.502	10623.7											667	123454
				37.2	0.447	25.8717	1	25.8717	360																					637.841	10615											666	122900
				37.25	0.398	25.9051	48	25.9051	361																					638.18	10628											665	122887
				37.3	0.307	25.9386	58	25.9386	363																					638.519	10656.7											664	123298
				37.35	0.405	25.972	38	25.972	366																					638.858	10705.3											663	123472
				37.4	0.653	26.0054	15	26.0054	369																					639.197	10754.1											662	123988
				37.45	1.815	26.0388	9	26.0388	372																					639.536	10814.5											661	123150
				37.5	20.107	26.0723	49	26.0723	374																					639.875	10896.5											660	122785
				37.55	13.479	26.1057	38	26.1057	376																					640.214	10957.5											659	122098
				37.6	12.348	26.1391	1	26.1391	377																					640.553	11034.9											658	123731
				37.65	5.779	26.1725	46	26.1725	377																					640.892	11093.5											657	123992
				37.7	0.82	26.206	51	26.206	376																					641.231	11147.4											656	124621
				37.75	0.413	26.2394	42	26.2394	375																					641.57	11195.2											655	124601
				37.8	0.308	26.2728	32	26.2728	375																					641.909	11216.3											654	124189
				37.85	0.266	26.3062	24	26.3062	375																					642.247	11220.9											653	122480
				37.9	0.276	26.3396	35	26.3396	377																					642.586	11218.5											652	122146
				37.95	0.302	26.3731	29	26.3731	379																					642.925	11202.9											651	121283
				38	0.368	26.4065	5	26.4065	382																					643.264	11169.9											650	121790
				38.05	0.472	26.4399	73	26.4399	386																					643.602	11128.3											649	121067
				38.1	0.755	26.4733	50	26.4733	390																					643.941	11077.4											648	121293
				38.15	1.436	26.5068	70	26.5068	394																					644.28	11012.6											647	120897
				38.2	4.765	26.5402	129	26.5402	397																					644.618	10939.2											646	121818
				38.25	49.771	26.5736	193	26.5736	398																					644.957	10883											645	121482
				38.3	18.596	26.607	314	26.607	397																					645.296	10825.3											644	121512
				38.35	27.266	26.6404	153	26.6404	394																					645.634	10770											643	120741
				38.4	8.442	26.6739	107	26.6739	389																					645.973	10737.9											642	120350
				38.45	1.43	26.7073	65	26.7073	382																					646.311	10696.8											641	120896
				38.5	0.727	26.7407	20	26.7407	375																					646.65	10661.2											640	118030
				38.55	0.456	26.7741	35	26.7741	367																					646.988	10648.8											639	115027
				38.6	0.336	26.8075	68	26.8075	360																					647.327	10646.8											638	114464
				38.65	0.272	26.841	12	26.841	353																					647.665	10680.7											637	113255
				38.7	0.243	26.8744	12	26.8744	347																					648.003	10695.5											636	114459
				38.75	0.242	26.9078	34	26.9078	341																					648.342	10761.4											635	116560
				38.8	0.228	26.9412	27	26.9412	336																					648.68	10796.4											634	118701
				38.85	0.353	26.9747	12	26.9747	332																					649.018	10841											633	137300
				38.9	0.696	27.0081	6	27.0081	329																					649.357	10904.4											632	162424
				38.95	4.503	27.0415	23	27.0415	326																					649.695	10965.5											631	177470
				39	18.596	27.0749	13	27.0749	324																					650.033	11029.5											630	168245
				39.05	3.982	27.1084	0	27.1084	322																					650.371	11092.3											629	131483
				39.1	9.721	27.1418	6	27.1418	321																					650.71	11148.4											628	106461
				39.15	1.212	27.1752	38	27.1752	321																					651.048	11184.4											627	98613.8
				39.2	0.375	27.2086	15	27.2086	321																					651.386	11201.5											626	97225.8
				39.25	0.215	27.242	47	27.242	321																					651.724	11212.6											625	97454.1
				39.3	0.151	27.2755	32	27.2755	321																					652.062	11182.5											624	97917.9
				39.35	0.123	27.3089	30	27.3089	320																					652.4	11175.1											623	100912
				39.4	0.112	27.3423	47	27.3423	319																					652.738	11139.1											622	118003
				39.45	0.115	27.3757	4	27.3757	317																					653.076	11099.9											621	154485
				39.5	0.129	27.4092	1	27.4092	315																					653.414	11031.2											620	185490
				39.55	0.174	27.4426	53	27.4426	313																					653.752	10968.7											619	193951
				39.6	0.321	27.476	35	27.476	312																					654.09	10892.1											618	159459
				39.65	1.08	27.5094	9	27.5094	312																					654.428	10816.1											617	113153
				39.7	10.736	27.5429	35	27.5429	312																					654.766	10746.4											616	94186
				39.75	3.818	27.5763	26	27.5763	313																					655.104	10688.5											615	88818.2
				39.8	5.351	27.6097	14	27.6097	313																					655.442	10649.9											614	89502.5
				39.85	2.146	27.6431	12	27.6431	313																					655.78	10619											613	87344.3
				39.9	0.325	27.6765	41	27.6765	312																					656.117	10595.9											612	87248.8
				39.95	0.156	27.71	41	27.71	311																					656.455	10589.8											611	87283.1
				40	0.09402	27.7434	31	27.7434	309																					656.793	10589.7											610	86493.7
				40.05	0.06325	27.7768	23	27.7768	307																					657.131	10621.1											609	87329.1
				40.1	0.04564	27.8102	16	27.8102	304																					657.468	10640.1											608	87964.5
				40.15	0.03456	27.8437	65	27.8437	301																					657.806	10692.5											607	88289.5
				40.2	0.02711	27.8771	3	27.8771	298																					658.144	10750.5											606	88137.1
				40.25	0.00965	27.9105	71	27.9105	296																					658.481	10815.1											605	86357.7
				40.3	0.00762	27.9439	3	27.9439	295																					658.819	10873.1											604	87560.7
				40.35	0.000333178	27.9773	2	27.9773	295																					659.156	10936.5											603	87639.5
				40.4	0	28.0108	0	28.0108	297																					659.494	11000.3											602	87426.6
				40.45	0	28.0442	13	28.0442	299																					659.831	11062.5											601	86686
				40.5	0	28.0776	58	28.0776	302																					660.169	11115.5											600	86916.3
				40.55	0	28.111	15	28.111	306																					660.506	11144											599	87184.2
				40.6	0.04992	28.1444	55	28.1444	309																					660.844	11157.4											598	85572.1
				40.65	0.09092	28.1779	77	28.1779	311																					661.181	11168											597	87783
				40.7	0.132	28.2113	0	28.2113	312																					661.519	11159											596	86806.9
				40.75	0.191	28.2447	15	28.2447	312																					661.856	11135.4											595	85205
				40.8	0.252	28.2781	54	28.2781	311																					662.193	11094.5											594	85883.1
				40.85	0.347	28.3116	65	28.3116	309																					662.531	11032.7											593	87568
				40.9	0.509	28.345	3	28.345	306																					662.868	10963.5											592	86486.8
				40.95	0.823	28.3784	2	28.3784	303																					663.205	10890.7											591	87362.3
				41	1.564	28.4118	24	28.4118	301																					663.543	10804.2											590	88100.8
				41.05	4.667	28.4453	42	28.4453	299																					663.88	10716.1											589	89567.7
				41.1	48.629	28.4787	2	28.4787	299																					664.217	10637.5											588	91317
				41.15	27.546	28.5121	32	28.5121	299																					664.554	10554.8											587	92697.6
				41.2	21.381	28.5455	70	28.5455	300																					664.891	10472											586	91199
				41.25	18.779	28.5789	46	28.5789	302																					665.229	10398.7											585	91731.1
				41.3	2.256	28.6124	27	28.6124	304																					665.566	10332											584	89175.5
				41.35	1	28.6458	20	28.6458	306																					665.903	10276.3											583	85506.7
				41.4	0.615	28.6792	76	28.6792	308																					666.24	10253.7											582	84743.6
				41.45	0.441	28.7126	22	28.7126	310																					666.577	10235.5											581	86300.3
				41.5	0.357	28.7461	69	28.7461	313																					666.914	10213											580	86810.3
				41.55	0.327	28.7795	33	28.7795	316																					667.251	10214.6											579	86739.5
				41.6	0.347	28.8129	47	28.8129	319																					667.588	10209.2											578	86722.7
				41.65	0.392	28.8463	28	28.8463	323																					667.925	10207.9											577	87780.3
				41.7	0.681	28.8798	70	28.8798	326																					668.262	10222.1											576	85570.7
				41.75	2.641	28.9132	84	28.9132	329																					668.598	10237											575	84745.5
				41.8	21.239	28.9466	50	28.9466	331																					668.935	10246.9											574	83387.3
				41.85	5.613	28.98	31	28.98	333																					669.272	10258.2											573	82521.5
				41.9	9.472	29.0134	49	29.0134	334																					669.609	10261.9											572	80660
				41.95	4.159	29.0469	63	29.0469	336																					669.946	10245.8											571	78850.9
				42	0.692	29.0803	72	29.0803	339																					670.283	10234											570	77803.4
				42.05	0.399	29.1137	13	29.1137	343																					670.619	10203.7											569	77501.6
				42.1	0.346	29.1471	60	29.1471	348																					670.956	10152.1											568	77689.3
				42.15	0.341	29.1806	52	29.1806	354																					671.293	10105.6											567	77664.5
				42.2	0.387	29.214	84	29.214	361																					671.629	10048.5											566	79186.5
				42.25	0.497	29.2474	75	29.2474	368																					671.966	9970.27											565	80191.6
				42.3	0.723	29.2808	115	29.2808	375																					672.303	9868.27											564	80542.9
				42.35	1.212	29.3142	126	29.3142	381																					672.639	9758.73											563	82211.6
				42.4	2.765	29.3477	139	29.3477	386																					672.976	9640.18											562	81964
				42.45	22.415	29.3811	157	29.3811	389																					673.312	9533.45											561	79421.5
				42.5	51.58	29.4145	148	29.4145	390																					673.649	9403.36											560	77902.9
				42.55	11.116	29.4479	219	29.4479	389																					673.985	9261.18											559	78827.4
				42.6	32.12	29.4814	282	29.4814	386																					674.322	9138.55											558	78669.7
				42.65	4.809	29.5148	313	29.5148	381																					674.658	9014.73											557	78396.4
				42.7	1.293	29.5482	913	29.5482	376																					674.995	8894.73											556	79217.2
				42.75	0.713	29.5816	2991	29.5816	370																					675.331	8782.36											555	79679.2
				42.8	0.471	29.6151	3640	29.6151	365																					675.667	8676.27											554	78096.7
				42.85	0.353	29.6485	1375	29.6485	361																					676.004	8582.91											553	77529.8
				42.9	0.296	29.6819	718	29.6819	357																					676.34	8491.45											552	77038.4
				42.95	0.283	29.7153	252	29.7153	354																					676.676	8398.91											551	76170.8
				43	0.317	29.7487	61	29.7487	351																					677.013	8294.45											550	75901.5
				43.05	0.429	29.7822	77	29.7822	348																					677.349	8222.09											549	74300.4
				43.1	1.634	29.8156	143	29.8156	344																					677.685	8157.36											548	74899.9
				43.15	12.428	29.849	113	29.849	341																					678.021	8096.64											547	73288.5
				43.2	3.329	29.8824	41	29.8824	337																					678.357	8027.36											546	73694.2
				43.25	5.018	29.9158	33	29.9158	334																					678.694	7944.27											545	72209.7
				43.3	3.004	29.9493	9	29.9493	332																					679.03	7871.91											544	71473.7
				43.35	0.464	29.9827	37	29.9827	330																					679.366	7782.36											543	70883.4
				43.4	0.287	30.0161	112	30.0161	329																					679.702	7722.73											542	69390.5
				43.45	0.253	30.0495	16	30.0495	329																					680.038	7658.45											541	68995.5
				43.5	0.264	30.083	22	30.083	329																					680.374	7584.64											540	67772.7
				43.55	0.316	30.1164	8	30.1164	330																					680.71	7503.73											539	68025.9
				43.6	0.426	30.1498	38	30.1498	330																					681.046	7406.27											538	68587.3
				43.65	0.655	30.1832	0	30.1832	329																					681.382	7297.45											537	67442.7
				43.7	1.195	30.2167	32	30.2167	328																					681.718	7168.82											536	71914.1
				43.75	3.547	30.2501	36	30.2501	327																					682.054	7046.18											535	74532
				43.8	35.054	30.2835	39	30.2835	325																					682.389	6942.18											534	76860.7
				43.85	21.579	30.3169	87	30.3169	324																					682.725	6797											533	95124.5
				43.9	11.796	30.3503	46	30.3503	324																					683.061	6657.27											532	130956
				43.95	18.931	30.3838	20	30.3838	325																					683.397	6507.18											531	138699
				44	2.245	30.4172	2	30.4172	327																					683.733	6343.55											530	101178
				44.05	0.869	30.4506	56	30.4506	329																					684.068	6191.09											529	71665
				44.1	0.535	30.484	102	30.484	332																					684.404	6040.64											528	64857.7
				44.15	0.397	30.5175	111	30.5175	334																					684.74	5883.55											527	65082.4
				44.2	0.345	30.5509	91	30.5509	336																					685.075	5723.55											526	63477.9
				44.25	0.352	30.5843	32	30.5843	337																					685.411	5583.18											525	62409.7
				44.3	0.431	30.6177	42	30.6177	336																					685.747	5437.73											524	62898.6
				44.35	0.654	30.6512	11	30.6512	335																					686.082	5300.45											523	63348.6
				44.4	1.607	30.6846	18	30.6846	332																					686.418	5180.73											522	63541.3
				44.45	15.46	30.718	29	30.718	329																					686.753	5066.09											521	63373.5
				44.5	13.39	30.7514	11	30.7514	326																					687.089	4938.27											520	63254.2
				44.55	4.918	30.7848	0	30.7848	322																					687.424	4838.82											519	63585.4
				44.6	11.407	30.8183	38	30.8183	318																					687.76	4732.82											518	63278.5
				44.65	1.542	30.8517	41	30.8517	315																					688.095	4636											517	63986.7
				44.7	0.586	30.8851	0	30.8851	311																					688.431	4552.91											516	62672
				44.75	0.424	30.9185	35	30.9185	307																					688.766	4482.45											515	60807.6
				44.8	0.387	30.952	14	30.952	304																					689.102	4397.73											514	61044.6
				44.85	0.422	30.9854	17	30.9854	300																					689.437	4324.91											513	60754
				44.9	0.535	31.0188	78	31.0188	297																					689.772	4243.27											512	60583.2
				44.95	0.789	31.0522	21	31.0522	295																					690.108	4170.82											511	61607.1
				45	1.407	31.0856	39	31.0856	294																					690.443	4093.64											510	60761.3
				45.05	4.007	31.1191	60	31.1191	294																					690.778	4021.55											509	61145.7
				45.1	38.724	31.1525	9	31.1525	295																					691.113	3949.36											508	61979.4
				45.15	26.815	31.1859	4	31.1859	297																					691.448	3880.73											507	61787.3
				45.2	11.46	31.2193	30	31.2193	299																					691.784	3799.91											506	60567.7
				45.25	24.939	31.2527	7	31.2527	302																					692.119	3720											505	61020.2
				45.3	3.226	31.2862	12	31.2862	304																					692.454	3633.09											504	60793.6
				45.35	1.097	31.3196	86	31.3196	305																					692.789	3546.82											503	60709.2
				45.4	0.662	31.353	24	31.353	306																					693.124	3465											502	63711.8
				45.45	0.49	31.3864	69	31.3864	305																					693.459	3375											501	69121.4
				45.5	0.43	31.4199	50	31.4199	303																					693.794	3274.09											500	79601.1
				45.55	0.448	31.4533	70	31.4533	300																					694.129	3180.09											499	86918.8
				45.6	0.571	31.4867	58	31.4867	297																					694.464	3095.45											498	80996.1
				45.65	0.943	31.5201	7	31.5201	294																					694.799	2994.09											497	72660.6
				45.7	3.242	31.5536	5	31.5536	292																					695.134	2903											496	68246.5
				45.75	26.047	31.587	3	31.587	291																					695.469	2821.36											495	63161.8
				45.8	8.956	31.6204	53	31.6204	291																					695.804	2744.91											494	55861.5
				45.85	7.875	31.6538	73	31.6538	292																					696.139	2663.36											493	51725.4
				45.9	10.317	31.6872	3	31.6872	293																					696.473	2593.27											492	50242.1
				45.95	1.274	31.7207	2	31.7207	295																					696.808	2509.45											491	49450.1
				46	0.538	31.7541	0	31.7541	296																					697.143	2448.91											490	48901.9
				46.05	0.353	31.7875	12	31.7875	297																					697.478	2389.73											489	49440.5
				46.1	0.287	31.8209	33	31.8209	297																					697.813	2340.55											488	48900.6
				46.15	0.281	31.8544	23	31.8544	296																					698.147	2284.82											487	49033.8
				46.2	0.331	31.8878	0	31.8878	294																					698.482	2245.27											486	48776.8
				46.25	0.481	31.9212	85	31.9212	291																					698.817	2195.27											485	48597.4
				46.3	0.941	31.9546	9	31.9546	288																					699.151	2143.55											484	48370.8
				46.35	5.948	31.9881	7	31.9881	285																					699.486	2096.91											483	48628.9
				46.4	20.978	32.0215	30	32.0215	283																					699.82	2055.73											482	50135.7
				46.45	3.672	32.0549	0	32.0549	283																					700.155	2013.82											481	48245.4
				46.5	9.622	32.0883	46	32.0883	283																					700.489	1993.91											480	48520
				46.55	4.474	32.1217	35	32.1217	285																					700.824	1950.73											479	47794.8
				46.6	0.729	32.1552	35	32.1552	288																					701.158	1917.82											478	50653.5
				46.65	0.411	32.1886	29	32.1886	291																					701.493	1893.45											477	56019.2
				46.7	0.322	32.222	16	32.222	294																					701.827	1870											476	58855.1
				46.75	0.312	32.2554	78	32.2554	298																					702.162	1829											475	56918.7
				46.8	0.365	32.2888	80	32.2888	301																					702.496	1795.36											474	52560.5
				46.85	0.51	32.3223	106	32.3223	304																					702.83	1761.91											473	49774.4
				46.9	0.886	32.3557	71	32.3557	306																					703.165	1729											472	47464.1
				46.95	2.574	32.3891	49	32.3891	307																					703.499	1704.36											471	45532.2
				47	23.573	32.4225	21	32.4225	306																					703.833	1663.09											470	44157.3
				47.05	15.347	32.456	20	32.456	304																					704.168	1610.82											469	43848.9
				47.1	5.853	32.4894	19	32.4894	301																					704.502	1577.18											468	43219.6
				47.15	15.733	32.5228	40	32.5228	297																					704.836	1536.91											467	43727.9
				47.2	2.395	32.5562	10	32.5562	293																					705.17	1494											466	43511.4
				47.25	0.709	32.5896	6	32.5896	289																					705.504	1447.36											465	42842.2
				47.3	0.427	32.6231	34	32.6231	285																					705.838	1411.64											464	43015.4
				47.35	0.323	32.6565	0	32.6565	281																					706.173	1382.73											463	44167.3
				47.4	0.295	32.6899	44	32.6899	278																					706.507	1351.55											462	43112.8
				47.45	0.328	32.7233	4	32.7233	275																					706.841	1315.36											461	44023.4
				47.5	0.46	32.7568	15	32.7568	273																					707.175	1272.64											460	43965.7
				47.55	0.905	32.7902	52	32.7902	271																					707.509	1249.55											459	43928.7
				47.6	6.192	32.8236	55	32.8236	269																					707.843	1229.09											458	43761.9
				47.65	16.689	32.857	41	32.857	268																					708.177	1194.82											457	43103
				47.7	2.844	32.8905	5	32.8905	267																					708.511	1172											456	43139.1
				47.75	8.106	32.9239	38	32.9239	266																					708.844	1139.45											455	43193
				47.8	3.812	32.9573	0	32.9573	265																					709.178	1121.82											454	43149.2
				47.85	0.569	32.9907	31	32.9907	265																					709.512	1103.55											453	44233.7
				47.9	0.276	33.0241	12	33.0241	264																					709.846	1084.45											452	43381.6
				47.95	0.175	33.0576	9	33.0576	264																					710.18	1056.91											451	43529.1
				48	0.13	33.091	18	33.091	264																					710.514	1035.82											450	43352.3
				48.05	0.111	33.1244	37	33.1244	265																					710.847	1016.64											449	42672.4
				48.1	0.115	33.1578	52	33.1578	267																					711.181	1003.55											448	42987.3
				48.15	0.161	33.1913	31	33.1913	269																					711.515	983.455											447	43167.8
				48.2	0.59	33.2247	29	33.2247	271																					711.848	977											446	42690.8
				48.25	3.305	33.2581	0	33.2581	272																					712.182	963.091											445	43691
				48.3	0.85	33.2915	20	33.2915	273																					712.516	944.182											444	43099.2
				48.35	0.965	33.325	68	33.325	274																					712.849	921.455											443	43433.7
				48.4	1.296	33.3584	26	33.3584	274																					713.183	908.273											442	43122.8
				48.45	0.247	33.3918	47	33.3918	275																					713.516	889.455											441	42808.8
				48.5	0.176	33.4252	28	33.4252	275																					713.85	885.545											440	41974.3
				48.55	0.189	33.4586	26	33.4586	275																					714.183	867.818											439	43520
				48.6	0.238	33.4921	23	33.4921	274																					714.517	850.636											438	43840.2
				48.65	0.335	33.5255	42	33.5255	273																					714.85	830.182											437	43705.4
				48.7	0.536	33.5589	30	33.5589	271																					715.184	813.455											436	43366.4
				48.75	1.034	33.5923	0	33.5923	269																					715.517	793.364											435	42892.8
				48.8	3.954	33.6257	45	33.6257	266																					715.851	768.727											434	43497.3
				48.85	30.321	33.6592	11	33.6592	264																					716.184	763.091											433	43343.6
				48.9	11.835	33.6926	24	33.6926	262																					716.517	747.364											432	43125.5
				48.95	6.694	33.726	39	33.726	261																					716.851	731.455											431	43458.2
				49	15.919	33.7594	12	33.7594	260																					717.184	706.273											430	43556.1
				49.05	2.352	33.7929	28	33.7929	259																					717.517	686.636											429	43474.6
				49.1	0.698	33.8263	34	33.8263	257																					717.85	679.273											428	43257.1
				49.15	0.397	33.8597	50	33.8597	256																					718.184	667.727											427	43175.2
				49.2	0.272	33.8931	3	33.8931	254																					718.517	660.364											426	44163.2
				49.25	0.216	33.9265	18	33.9265	253																					718.85	647.636											425	43594
				49.3	0.203	33.96	4	33.96	253																					719.183	632.455											424	43769.6
				49.35	0.246	33.9934	84	33.9934	253																					719.516	630.364											423	43742.8
				49.4	0.615	34.0268	56	34.0268	254																					719.849	611.364											422	42954.4
				49.45	4.345	34.0602	52	34.0602	256																					720.182	605.182											421	43552.7
				49.5	2.015	34.0937	14	34.0937	257																					720.515	602.727											420	44059.7
				49.55	0.891	34.1271	19	34.1271	258																					720.848	602.545											419	43184.7
				49.6	2.518	34.1605	34	34.1605	258																					721.181	588.182											418	43599.7
				49.65	0.429	34.1939	39	34.1939	258																					721.514	580.091											417	42479.5
				49.7	0.109	34.2274	17	34.2274	257																					721.847	568											416	41682.2
				49.75	0.05897	34.2608	55	34.2608	256																					722.18	555.818											415	40899.5
				49.8	0.03752	34.2942	48	34.2942	254																					722.513	553.091											414	41446.4
				49.85	0.02619	34.3276	18	34.3276	253																					722.846	547.636											413	40116.7
				49.9	0.01941	34.361	10	34.361	252																					723.179	533.909											412	39850.7
				49.95	0.015	34.3945	27	34.3945	252																					723.511	534.636											411	39848.1
				50	0.01196	34.4279	11	34.4279	252																					723.844	523											410	39576.7
						34.4613	31	34.4613	252																					724.177	502.455											409	38492.1
						34.4947	12	34.4947	251																					724.51	486.909											408	39604.3
						34.5282	32	34.5282	250																					724.842	484.818											407	39734.4
						34.5616	18	34.5616	248																					725.175	473.364											406	38501.4
						34.595	43	34.595	246																					725.508	469.818											405	36397.4
						34.6284	34	34.6284	244																					725.84	469.636											404	36824.9
						34.6619	9	34.6619	243																					726.173	460.455											403	36212
						34.6953	51	34.6953	242																					726.505	457.545											402	40059.8
						34.7287	21	34.7287	242																					726.838	452.273											401	56451.5
						34.7621	31	34.7621	242																					727.171	437.273											400	86898.8
						34.7955	48	34.7955	243																					727.503	431.182											399	99267.1
						34.829	74	34.829	243																					727.836	427.636											398	66190.9
						34.8624	95	34.8624	243																					728.168	423.182											397	41183.8
						34.8958	28	34.8958	242																					728.5	423.727											396	34127.9
						34.9292	56	34.9292	240																					728.833	424.727											395	33041.9
						34.9626	16	34.9626	238																					729.165	422.727											394	33049
						34.9961	29	34.9961	236																					729.498	407.909											393	32527.1
						35.0295	19	35.0295	235																					729.83	397.364											392	32386.9
						35.0629	36	35.0629	235																					730.162	386.636											391	32435.1
						35.0963	47	35.0963	236																					730.494	375.091											390	32606.8
						35.1298	39	35.1298	237																					730.827	375.364											389	33621.6
						35.1632	14	35.1632	238																					731.159	371.909											388	32957.6
						35.1966	6	35.1966	239																					731.491	366.545											387	32817.9
						35.23	17	35.23	239																					731.823	360.455											386	33593.2
						35.2634	52	35.2634	238																					732.155	354											385	33356.2
						35.2969	10	35.2969	237																					732.488	336.727											384	33451.2
						35.3303	12	35.3303	235																					732.82	326											383	33165.1
						35.3637	12	35.3637	232																					733.152	321.727											382	33316.6
						35.3971	29	35.3971	229																					733.484	321.636											381	33758.8
						35.4306	24	35.4306	226																					733.816	320.182											380	33549.7
						35.464	0	35.464	224																					734.148	326.636											379	33452.7
						35.4974	0	35.4974	223																					734.48	324.636											378	33149.7
						35.5308	0	35.5308	222																					734.812	256.455											377	33283.6
						35.5643	28	35.5643	222																					735.144	250.182											376	33889.5
						35.5977	27	35.5977	223																					735.476	250.636											375	34100.2
						35.6311	14	35.6311	224																					735.807	249											374	33993.7
						35.6645	30	35.6645	225																					736.139	256											373	34292.1
						35.6979	48	35.6979	226																					736.471	265.091											372	33544.7
						35.7314	13	35.7314	227																					736.803	270.455											371	33357.6
						35.7648	48	35.7648	227																					737.135	266.455											370	34147.3
						35.7982	45	35.7982	228																					737.466	260.909											369	35495.4
						35.8316	10	35.8316	228																					737.798	257.818											368	34256.3
						35.8651	14	35.8651	229																					738.13	248.182											367	34132.1
						35.8985	23	35.8985	231																					738.461	304.818											366	34103.6
						35.9319	19	35.9319	233																					738.793	310.273											365	34136.5
						35.9653	0	35.9653	236																					739.125	304.273											364	33669.5
						35.9988	5	35.9988	239																					739.456	298											363	34204.3
						36.0322	38	36.0322	242																					739.788	292.818											362	32768.8
						36.0656	33	36.0656	244																					740.119	287.182											361	33071.3
						36.099	48	36.099	246																					740.451	277.364											360	33587.7
						36.1324	21	36.1324	246																					740.782	280.818											359	33882.1
						36.1659	26	36.1659	246																					741.114	277.636											358	34609.6
						36.1993	2	36.1993	245																					741.445	276.091											357	34663.2
						36.2327	1	36.2327	243																					741.777	279.818											356	34761.3
						36.2661	20	36.2661	241																					742.108	274.182											355	34582.3
						36.2996	17	36.2996	240																					742.44	259.545											354	33941.8
						36.333	41	36.333	239																					742.771	258.545											353	34439.1
						36.3664	35	36.3664	239																					743.102	253.727											352	34996.1
						36.3998	87	36.3998	239																					743.434	258.182											351	36127
						36.4332	58	36.4332	240																					743.765	249.727											350	35690
						36.4667	33	36.4667	240																					744.096	240.909											349	34920.9
						36.5001	12	36.5001	240																					744.427	232.818											348	35436.8
						36.5335	24	36.5335	239																					744.758	231.818											347	35763.4
						36.5669	50	36.5669	237																					745.09	224.273											346	35417.7
						36.6004	36	36.6004	235																					745.421	223.273											345	35079
						36.6338	48	36.6338	233																					745.752	235											344	34559.8
						36.6672	32	36.6672	232																					746.083	248.636											343	34546.4
						36.7006	24	36.7006	232																					746.414	243.636											342	34533.3
						36.7341	1	36.7341	233																					746.745	243.364											341	34179.9
						36.7675	12	36.7675	234																					747.076	231.909											340	34707.5
						36.8009	30	36.8009	236																					747.407	231.182											339	35281.6
						36.8343	2	36.8343	238																					747.738	246.818											338	34969.9
						36.8677	63	36.8677	239																					748.069	247											337	34195.2
						36.9012	24	36.9012	239																					748.4	251.455											336	35817.9
						36.9346	31	36.9346	239																					748.731	247.909											335	34920.6
						36.968	0	36.968	238																					749.062	243.545											334	35691
						37.0014	34	37.0014	237																					749.393	228.909											333	36254.2
						37.0348	17	37.0348	235																					749.723	217.636											332	34990.9
						37.0683	17	37.0683	233																					750.054	218.636											331	34844.5
						37.1017	52	37.1017	231																					750.385	210.182											330	35543.6
						37.1351	24	37.1351	229																					750.716	219.364											329	35707.8
						37.1685	105	37.1685	226																																	328	35581.8
						37.202	80	37.202	224																																	327	35825.4
						37.2354	272	37.2354	221																																	326	35580.7
						37.2688	159	37.2688	219																																	325	35580.2
						37.3022	101	37.3022	218																																	324	35351.2
						37.3357	92	37.3357	217																																	323	35250.2
						37.3691	1	37.3691	218																																	322	35625.3
						37.4025	49	37.4025	219																																	321	36497
						37.4359	11	37.4359	221																																	320	36089
						37.4693	65	37.4693	223																																	319	35485.4
						37.5028	48	37.5028	225																																	318	35586.9
						37.5362	28	37.5362	226																																	317	36494.8
						37.5696	36	37.5696	226																																	316	35998.7
						37.603	31	37.603	225																																	315	35459.6
						37.6365	84	37.6365	223																																	314	36381.3
						37.6699	22	37.6699	221																																	313	37751.4
						37.7033	24	37.7033	220																																	312	37117.1
						37.7367	6	37.7367	218																																	311	38019
						37.7701	25	37.7701	217																																	310	37415.7
						37.8036	10	37.8036	216																																	309	38654.9
						37.837	32	37.837	216																																	308	38553.8
						37.8704	46	37.8704	217																																	307	37921.3
						37.9038	10	37.9038	218																																	306	37203.5
						37.9373	31	37.9373	219																																	305	37607.2
						37.9707	0	37.9707	219																																	304	36539.2
						38.0041	45	38.0041	219																																	303	34337.1
						38.0375	38	38.0375	218																																	302	34480.6
						38.071	35	38.071	216																																	301	33981.5
						38.1044	9	38.1044	214																																	300	32091.1
						38.1378	0	38.1378	212																																	299	30951.1
						38.1712	45	38.1712	211																																	298	29681.4
						38.2046	6	38.2046	210																																	297	28630.9
						38.2381	48	38.2381	210																																	296	28603
						38.2715	15	38.2715	211																																	295	28035.1
						38.3049	32	38.3049	213																																	294	26818.5
						38.3383	45	38.3383	215																																	293	26872.8
						38.3717	35	38.3717	217																																	292	27314
						38.4052	48	38.4052	220																																	291	28288.5
						38.4386	28	38.4386	222																																	290	28673.2
						38.472	48	38.472	223																																	289	32583.4
						38.5054	33	38.5054	223																																	288	43945.3
						38.5389	29	38.5389	221																																	287	63204.5
						38.5723	15	38.5723	219																																	286	97753.8
						38.6057	12	38.6057	216																																	285	129437
						38.6391	55	38.6391	213																																	284	101404
						38.6726	40	38.6726	211																																	283	48509.7
						38.706	35	38.706	209																																	282	23374.4
						38.7394	36	38.7394	208																																	281	19338.4
						38.7728	14	38.7728	208																																	280	17618.4
						38.8062	21	38.8062	209																																	279	17123.2
						38.8397	32	38.8397	211																																	278	17719.4
						38.8731	56	38.8731	213																																	277	16931.8
						38.9065	17	38.9065	216																																	276	17389.5
						38.9399	44	38.9399	218																																	275	17505.3
						38.9734	31	38.9734	219																																	274	17757.6
						39.0068	35	39.0068	220																																	273	17431.4
						39.0402	16	39.0402	220																																	272	17955.9
						39.0736	25	39.0736	219																																	271	17460.8
						39.1071	27	39.1071	218																																	270	17111.7
						39.1405	3	39.1405	216																																	269	17386.7
						39.1739	54	39.1739	215																																	268	18475
						39.2073	0	39.2073	214																																	267	17720.4
						39.2407	52	39.2407	213																																	266	16671.6
						39.2742	35	39.2742	212																																	265	17322.9
						39.3076	50	39.3076	210																																	264	17637.7
						39.341	34	39.341	208																																	263	17376.7
						39.3744	37	39.3744	205																																	262	16903
						39.4079	52	39.4079	202																																	261	16896.4
						39.4413	38	39.4413	200																																	260	17028.1
						39.4747	64	39.4747	199																																	259	17416.4
						39.5081	32	39.5081	199																																	258	17900.9
						39.5415	56	39.5415	200																																	257	17192.4
						39.575	18	39.575	201																																	256	17509.4
						39.6084	28	39.6084	202																																	255	17535.4
						39.6418	58	39.6418	202																																	254	17840.2
						39.6752	35	39.6752	202																																	253	18194.6
						39.7086	73	39.7086	201																																	252	17957.7
						39.7421	14	39.7421	199																																	251	17405.5
						39.7755	46	39.7755	197																																	250	17262.6
						39.8089	23	39.8089	195																																	249	17812.4
						39.8423	17	39.8423	194																																	248	17768.9
						39.8758	48	39.8758	194																																	247	17466.1
						39.9092	0	39.9092	194																																	246	18261.7
						39.9426	60	39.9426	195																																	245	17913.6
						39.976	13	39.976	197																																	244	17312.6
						40.0095	41	40.0095	199																																	243	17813.7
						40.0429	30	40.0429	201																																	242	17414.7
						40.0763	38	40.0763	202																																	241	17935.7
						40.1097	17	40.1097	202																																	240	17601.8
						40.1431	13	40.1431	201																																	239	17532.1
						40.1766	33	40.1766	200																																	238	17707.5
						40.21	16	40.21	199																																	237	17583.8
						40.2434	24	40.2434	197																																	236	17607.5
						40.2768	22	40.2768	196																																	235	17971.6
						40.3103	39	40.3103	195																																	234	18298
						40.3437	12	40.3437	193																																	233	18177.6
						40.3771	8	40.3771	192																																	232	18101.3
						40.4105	51	40.4105	190																																	231	18263.9
						40.444	29	40.444	189																																	230	17646
						40.4774	52	40.4774	189																																	229	18175.1
						40.5108	29	40.5108	190																																	228	17630.8
						40.5442	11	40.5442	192																																	227	17747
						40.5776	4	40.5776	195																																	226	17779.3
						40.6111	32	40.6111	199																																	225	17373
						40.6445	66	40.6445	203																																	224	17536.6
						40.6779	50	40.6779	206																																	223	18117.9
						40.7113	36	40.7113	208																																	222	18038.1
						40.7448	16	40.7448	209																																	221	18062
						40.7782	13	40.7782	209																																	220	18304.8
						40.8116	5	40.8116	209																																	219	18330.6
						40.845	33	40.845	208																																	218	18005
						40.8784	11	40.8784	208																																	217	18234.1
						40.9119	29	40.9119	208																																	216	18023.9
						40.9453	36	40.9453	207																																	215	18012.5
						40.9787	3	40.9787	207																																	214	17669.4
						41.0121	0	41.0121	206																																	213	18451.6
						41.0455	49	41.0455	205																																	212	18362.1
						41.079	50	41.079	204																																	211	17614.4
						41.1124	26	41.1124	202																																	210	18148
						41.1458	16	41.1458	200																																	209	18530.5
						41.1792	21	41.1792	198																																	208	18206
						41.2127	19	41.2127	195																																	207	18332
						41.2461	37	41.2461	193																																	206	18043
						41.2795	21	41.2795	192																																	205	18980.4
						41.3129	5	41.3129	192																																	204	18379.4
						41.3464	54	41.3464	194																																	203	18127.5
						41.3798	32	41.3798	196																																	202	18583.5
						41.4132	47	41.4132	199																																	201	18916.4
						41.4466	22	41.4466	202																																	200	18214
						41.48	41	41.48	205																																	199	18973
						41.5135	30	41.5135	207																																	198	18491.7
						41.5469	11	41.5469	208																																	197	18032
						41.5803	11	41.5803	208																																	196	18510.7
						41.6137	10	41.6137	207																																	195	18306.1
						41.6472	53	41.6472	206																																	194	18027.8
						41.6806	28	41.6806	205																																	193	17860.4
						41.714	75	41.714	204																																	192	18577.3
						41.7474	23	41.7474	203																																	191	18101.3
						41.7809	29	41.7809	202																																	190	18736.7
						41.8143	3	41.8143	202																																	189	19275.9
						41.8477	17	41.8477	202																																	188	20008.8
						41.8811	14	41.8811	202																																	187	20358.2
						41.9145	29	41.9145	201																																	186	20675.4
						41.948	25	41.948	200																																	185	20801.6
						41.9814	14	41.9814	198																																	184	20101.9
						42.0148	33	42.0148	196																																	183	19392.7
						42.0482	12	42.0482	195																																	182	17875.8
						42.0817	5	42.0817	195																																	181	18070.2
						42.1151	33	42.1151	196																																	180	18021.4
						42.1485	47	42.1485	197																																	179	18011.9
						42.1819	13	42.1819	199																																	178	17511.4
						42.2153	17	42.2153	200																																	177	18028.2
						42.2488	32	42.2488	200																																	176	18319.2
						42.2822	9	42.2822	200																																	175	18604.5
						42.3156	40	42.3156	199																																	174	18226.7
						42.349	14	42.349	197																																	173	18152
						42.3825	19	42.3825	194																																	172	17821.9
						42.4159	38	42.4159	191																																	171	18362.9
						42.4493	5	42.4493	189																																	170	18347.7
						42.4827	42	42.4827	188																																	169	18274.4
						42.5162	30	42.5162	188																																	168	18401.6
						42.5496	31	42.5496	189																																	167	18630.1
						42.583	3	42.583	191																																	166	18353.3
						42.6164	5	42.6164	194																																	165	18644
						42.6498	40	42.6498	197																																	164	18711
						42.6833	38	42.6833	199																																	163	18097.1
						42.7167	52	42.7167	200																																	162	17912.8
						42.7501	0	42.7501	200																																	161	18722.5
						42.7835	24	42.7835	199																																	160	18615.2
						42.8169	2	42.8169	197																																	159	18400.9
						42.8504	12	42.8504	195																																	158	18587.1
						42.8838	26	42.8838	194																																	157	18415.4
						42.9172	16	42.9172	193																																	156	18914.3
						42.9506	44	42.9506	193																																	155	18056.3
						42.9841	0	42.9841	194																																	154	18719.7
						43.0175	33	43.0175	195																																	153	19521.4
						43.0509	33	43.0509	196																																	152	20003.8
						43.0843	41	43.0843	196																																	151	18175
						43.1178	35	43.1178	195																																	150	18364.9
						43.1512	0	43.1512	194																																	149	18569.2
						43.1846	0	43.1846	192																																	148	17797.3
						43.218	0	43.218	189																																	147	17348.9
						43.2514	30	43.2514	187																																	146	17799.5
						43.2849	0	43.2849	186																																	145	17850.9
						43.3183	25	43.3183	185																																	144	17460.5
						43.3517	1	43.3517	185																																	143	17835
						43.3851	15	43.3851	186																																	142	19842.4
						43.4186	25	43.4186	188																																	141	22764.4
						43.452	6	43.452	190																																	140	24949.2
						43.4854	32	43.4854	191																																	139	23878.4
						43.5188	0	43.5188	191																																	138	21053.7
						43.5523	22	43.5523	190																																	137	18380
						43.5857	20	43.5857	188																																	136	17388.2
						43.6191	16	43.6191	186																																	135	18227.3
						43.6525	14	43.6525	184																																	134	17219
						43.6859	1	43.6859	183																																	133	17524.3
						43.7194	15	43.7194	182																																	132	16694.1
						43.7528	0	43.7528	182																																	131	17472.5
						43.7862	22	43.7862	183																																	130	16753.1
						43.8196	27	43.8196	183																																	129	16898.8
						43.8531	19	43.8531	183																																	128	16699.5
						43.8865	18	43.8865	183																																	127	16862.5
						43.9199	0	43.9199	182																																	126	16940.2
						43.9533	52	43.9533	181																																	125	17604.6
						43.9867	5	43.9867	180																																	124	18118.8
						44.0202	18	44.0202	180																																	123	18861.4
						44.0536	26	44.0536	180																																	122	17896.1
						44.087	15	44.087	181																																	121	17373.1
						44.1204	41	44.1204	183																																	120	16364.9
						44.1538	20	44.1538	185																																	119	15159.3
						44.1873	14	44.1873	187																																	118	14940.3
						44.2207	10	44.2207	188																																	117	14372.9
						44.2541	33	44.2541	188																																	116	13849.7
						44.2875	13	44.2875	187																																	115	13528.5
						44.321	36	44.321	186																																	114	13614.6
						44.3544	58	44.3544	185																																	113	13814.4
						44.3878	26	44.3878	185																																	112	14151.8
						44.4212	34	44.4212	185																																	111	14100
						44.4547	19	44.4547	186																																	110	13634.4
						44.4881	13	44.4881	187																																	109	13344.1
						44.5215	20	44.5215	188																																	108	13817.8
						44.5549	6	44.5549	189																																	107	13796.3
						44.5883	21	44.5883	189																																	106	12534.2
						44.6218	21	44.6218	188																																	105	12761.9
						44.6552	27	44.6552	187																																	104	12736.4
						44.6886	9	44.6886	186																																	103	12885.4
						44.722	14	44.722	186																																	102	13342.6
						44.7555	4	44.7555	186																																	101	13346.1
						44.7889	20	44.7889	187																																	100	12547.5
						44.8223	35	44.8223	188																																	99	12348.6
						44.8557	21	44.8557	189																																	98	12070.7
						44.8891	41	44.8891	190																																	97	11262.5
						44.9226	38	44.9226	191																																	96	11351.4
						44.956	18	44.956	191																																	95	11668.9
						44.9894	14	44.9894	190																																	94	12843.5
						45.0228	43	45.0228	189																																	93	16045.4
						45.0563	30	45.0563	188																																	92	19228
						45.0897	60	45.0897	187																																	91	21307.3
						45.1231	68	45.1231	186																																	90	22876.8
						45.1565	16	45.1565	185																																	89	24786.3
						45.19	55	45.19	184																																	88	24000.2
						45.2234	23	45.2234	183																																	87	18100.9
						45.2568	3	45.2568	183																																	86	13402.2
						45.2902	14	45.2902	183																																	85	11852.3
						45.3236	6	45.3236	183																																	84	10991.3
						45.3571	31	45.3571	184																																	83	10018.4
						45.3905	36	45.3905	184																																	82	10020.8
						45.4239	42	45.4239	185																																	81	9549.22
						45.4573	34	45.4573	185																																	80	9604.05
						45.4907	67	45.4907	184																																	79	9842.51
						45.5242	10	45.5242	182																																	78	9631.01
						45.5576	2	45.5576	179																																	77	9540.34
						45.591	3	45.591	176																																	76	9555.13
						45.6244	1	45.6244	173																																	75	9928.2
						45.6579	17	45.6579	171																																	74	9978.14
						45.6913	37	45.6913	170																																	73	10484.1
						45.7247	70	45.7247	169																																	72	10361.6
						45.7581	42	45.7581	169																																	71	10680.7
						45.7916	48	45.7916	170																																	70	10582.5
						45.825	11	45.825	170																																	69	9952.99
						45.8584	7	45.8584	171																																	68	9780.95
						45.8918	47	45.8918	171																																	67	9647.73
						45.9252	14	45.9252	170																																	66	8666.88
						45.9587	29	45.9587	170																																	65	8587.85
						45.9921	43	45.9921	169																																	64	8532.41
						46.0255	15	46.0255	169																																	63	8855.68
						46.0589	18	46.0589	169																																	62	8757.21
						46.0924	23	46.0924	169																																	61	8290.89
						46.1258	14	46.1258	170																																	60	7884.43
						46.1592	46	46.1592	171																																	59	7349.92
						46.1926	39	46.1926	173																																	58	7070.03
						46.2261	18	46.2261	175																																	57	7122.78
						46.2595	39	46.2595	178																																	56	7124.7
						46.2929	31	46.2929	181																																	55	7265.64
						46.3263	48	46.3263	183																																	54	7798.53
						46.3597	24	46.3597	184																																	53	10832
						46.3932	34	46.3932	184																																	52	16866.7
						46.4266	31	46.4266	183																																	51	25512.2
						46.46	17	46.46	182																																	50	32390.3
						46.4934	54	46.4934	180																																	49	29302.5
						46.5269	5	46.5269	178																																	48	21482
						46.5603	8	46.5603	176																																	47	10642.9
						46.5937	28	46.5937	174																																	46	5998.11
						46.6271	13	46.6271	173																																	45	5110.73
						46.6605	38	46.6605	173																																	44	4736.17
						46.694	44	46.694	174																																	43	4535.45
						46.7274	52	46.7274	175																																	42	4699.56
						46.7608	33	46.7608	177																																	41	4543.36
						46.7942	8	46.7942	179																																	40	4722.95
						46.8276	22	46.8276	181																																	39	4380.93
						46.8611	18	46.8611	183																																	38	4726.08
						46.8945	46	46.8945	184																																	37	4644.79
						46.9279	18	46.9279	184																																	36	4441.25
						46.9613	46	46.9613	183																																	35	4520.34
						46.9948	7	46.9948	182																																	34	4583.32
						47.0282	60	47.0282	181																																	33	4608.45
						47.0616	19	47.0616	180																																	32	4588.7
						47.095	43	47.095	180																																	31	4560.61
						47.1285	24	47.1285	180																																	30	4830.16
						47.1619	9	47.1619	179																																	29	5065.86
						47.1953	68	47.1953	179																																	28	5153.85
						47.2287	28	47.2287	178																																	27	5534.02
						47.2621	40	47.2621	178																																	26	5757.3
						47.2956	14	47.2956	179																																	25	6163.52
						47.329	6	47.329	179																																	24	5834.8
						47.3624	3	47.3624	180																																	23	5155.13
						47.3958	29	47.3958	181																																	22	4594.84
						47.4293	45	47.4293	181																																	21	4215.38
						47.4627	28	47.4627	180																																	20	3793.03
						47.4961	58	47.4961	178																																	19	3742.3
						47.5295	20	47.5295	176																																	18	3730.99
						47.563	63	47.563	173																																	17	3714.77
						47.5964	62	47.5964	171																																	16	3501.32
						47.6298	24	47.6298	170																																	15	3611.2
						47.6632	76	47.6632	169																																	14	3522.22
						47.6966	25	47.6966	169																																	13	3699.34
						47.7301	35	47.7301	170																																	12	5232.19
						47.7635	38	47.7635	171																																	11	10349.4
						47.7969	52	47.7969	172																																	10	13843.4
						47.8303	39	47.8303	173																																	9	8800.72
						47.8638	43	47.8638	174																																	8	3811.7
						47.8972	23	47.8972	176																																	7	2714.57
						47.9306	20	47.9306	177																																	6	2728.08
						47.964	26	47.964	179																																	5	3024.73
						47.9974	7	47.9974	180																																	4	3316.28
						48.0309	18	48.0309	181																																	3	3476.01
						48.0643	18	48.0643	181																																	2	2085.57
						48.0977	49	48.0977	180																																	1	848.977
						48.1311	31	48.1311	179																																	0	214.95
						48.1645	74	48.1645	177
						48.198	43	48.198	176
						48.2314	32	48.2314	174
						48.2648	29	48.2648	172
						48.2982	0	48.2982	171
						48.3317	9	48.3317	169
						48.3651	26	48.3651	168
						48.3985	13	48.3985	168
						48.4319	34	48.4319	169
						48.4654	48	48.4654	171
						48.4988	75	48.4988	174
						48.5322	42	48.5322	176
						48.5656	46	48.5656	177
						48.599	23	48.599	178
						48.6325	8	48.6325	177
						48.6659	56	48.6659	176
						48.6993	38	48.6993	174
						48.7327	71	48.7327	172
						48.7662	26	48.7662	171
						48.7996	30	48.7996	170
						48.833	3	48.833	170
						48.8664	12	48.8664	170
						48.8999	12	48.8999	171
						48.9333	60	48.9333	171
						48.9667	55	48.9667	170
						49.0001	35	49.0001	169
						49.0335	53	49.0335	167
						49.067	23	49.067	166
						49.1004	39	49.1004	164
						49.1338	17	49.1338	163
						49.1672	4	49.1672	163
						49.2007	48	49.2007	164
						49.2341	26	49.2341	167
						49.2675	63	49.2675	170
						49.3009	12	49.3009	174
						49.3343	31	49.3343	178
						49.3678	32	49.3678	181
						49.4012	8	49.4012	183
						49.4346	63	49.4346	184
						49.468	34	49.468	183
						49.5015	40	49.5015	182
						49.5349	42	49.5349	180
						49.5683	31	49.5683	178
						49.6017	15	49.6017	176
						49.6352	20	49.6352	174
						49.6686	39	49.6686	173
						49.702	50	49.702	172
						49.7354	77	49.7354	172
						49.7688	59	49.7688	172
						49.8023	62	49.8023	172
						49.8357	25	49.8357	173
						49.8691	10	49.8691	173
						49.9025	23	49.9025	173
						49.9359	28	49.9359	173
						49.9694	58	49.9694	172
[truncated: 3 more columns]

## Sheet: Supplementary Figure 12-20 
Supplementary Figure 12c				Supplementary Figure 13a								Supplementary Figure 13b				Supplementary Figure 14a			Supplementary Figure 14b			Supplementary Figure 14c			Supplementary Figure 14d			Supplementary Figure 14e			Supplementary Figure 14f			Supplementary Figure 17				Supplementary Figure 19				Supplementary Figure 20a				Supplementary Figure 20b
	Time	ΔIB			Wavelength	0.8	0.5	0.3	0.1	0.05			Concentration of I2	Abs (a.u.)			30 s			60 s			90 s			120 s			150 s			180 s			2θ/°	defected ZIF-90			q	defected ZIF-90			Time	q			Time	lnq
	0	0			400	0.036	0.026	0.017	0.009	0.006			0.8	2.091			152.223			175.232			189.459			190.216			195.826			203.127			3.01071	16			277.007	120.38			12	34.3171			0	0
	10	3.731			401	0.035	0.026	0.017	0.009	0.005			0.5	1.633			151.501			195.088			213.314			214.803			220.786			226.097			3.04413	16			219.708	100.474			15	153.731			9	3.53565
	30	80.661			402	0.035	0.026	0.017	0.009	0.005			0.3	0.916			160.575			179.713			190.634			192.344			198.15			204.25			3.07756	1			183.577	87.168			18	228.389			12	5.03521
	60	150.002			403	0.034	0.027	0.017	0.009	0.005			0.1	0.312			142.824			166.718			181.017			181.819			187.872			195.782			3.11098	32			113.139	70.3855			21	288.609			15	5.43105
	180	174.555			404	0.034	0.027	0.017	0.009	0.005			0.05	0.145			130.666			179.784			204.684			204.739			213.455			224.905			3.1444	6			47.0803	37.88			24	318.743			18	5.66507
					405	0.034	0.027	0.017	0.009	0.005							8.99205			48.733			91.1511			94.9761			116.269			151.283			3.17782	10							27	342.131
					406	0.035	0.028	0.017	0.009	0.005							112.828			165.838			194.481			195.269			205.494			219.978			3.21125	18							30	354.071
					407	0.035	0.028	0.017	0.009	0.005							17.6011			60.5386			98.3329			105.024			121.677			150.808			3.24467	0							33	363.86
					408	0.036	0.029	0.018	0.009	0.005							115.594			159.852			188.959			189.828			200.018			214.025			3.27809	0							36	367.983
					409	0.037	0.029	0.018	0.009	0.005							0.64886			39.8364			75.5875			80.9284			99.5159			125.694			3.31151	4							39	370.26
					410	0.038	0.03	0.018	0.009	0.005							27.3898			74.8886			100.289			115.694			124.001			136.863			3.34494	8							42	376
					411	0.039	0.031	0.019	0.009	0.005							108.665			155.12			174.933			183.166			187.634			193.35			3.37836	0							45	377.78
					412	0.041	0.032	0.019	0.009	0.005							66.5182			91.7614			101.455			105.535			107.348			110.661			3.41178	0							48	376.866
					413	0.042	0.033	0.02	0.009	0.005							57.4148			113.159			138.96			153.483			160.978			170.881			3.4452	0							51	382.677
					414	0.044	0.034	0.02	0.009	0.005							22.5693			64.8046			88.9625			104.484			112.835			125.368			3.47863	0							54	384.174
					415	0.046	0.035	0.021	0.009	0.005							106.306			147.66			164.709			171.838			175.387			181.124			3.51205	0							57	383.674
					416	0.048	0.037	0.022	0.01	0.005							6.82273			42.4954			65.0921			79.8557			87.8295			100.326			3.54547	0							60	385.649
					417	0.051	0.038	0.022	0.01	0.006							98.8295			148.58			167.828			176.787			181.322			187.5			3.57889	11							63	386.734
					418	0.053	0.04	0.023	0.01	0.006							104.528			157.024			176.781			185.765			189.602			196.053			3.61232	0							66	386.183
					419	0.056	0.042	0.024	0.01	0.006							95.5125			151.941			173.016			182.54			187.592			194.818			3.64574	15							69	388.937
					420	0.059	0.044	0.025	0.011	0.006							42.7398			98.6818			128.976			148.092			157.242			172.005			3.67916	0							72	389.111
					421	0.062	0.046	0.026	0.011	0.006							55.1625			110.431			138.287			151.759			159.369			169.669			3.71258	0							75	390.114
					422	0.065	0.048	0.027	0.011	0.006							117.435			157.922			176.576			182.914			185.718			190.018			3.74601	0							78	391.346
					423	0.069	0.05	0.029	0.012	0.006							108.742			150.824			167.381			173.938			177.676			182.744			3.77943	0							81	392.16
					424	0.073	0.053	0.03	0.012	0.007							123.177			164.308			180.756			185.183			187.411			190.27			3.81285	0							84	392.406
					425	0.077	0.056	0.031	0.013	0.007							93.8034			151.84			174.669			185.012			189.912			198.326			3.84627	0							87	392.983
					426	0.082	0.059	0.033	0.013	0.007							95.9773			155.74			177.999			188.241			193.598			202.065			3.8797	17							90	394.129
					427	0.087	0.062	0.035	0.014	0.007							18.8057			60.5432			86.6386			101.802			109.617			121.84			3.91312	0							93	393.926
					428	0.093	0.066	0.037	0.014	0.007							39.5545			99.1534			131.503			149.203			158.012			171.261			3.94654	0							96	394.234
					429	0.099	0.07	0.039	0.015	0.008							86.142			149.713			174.392			186.967			192.161			201.114			3.97997	0							99	395.363
					430	0.105	0.074	0.041	0.016	0.008																									4.01339	2							102	395.654
					431	0.112	0.079	0.043	0.016	0.008																									4.04681	0							105	395.506
					432	0.119	0.083	0.046	0.017	0.009																									4.08023	1							108	397.114
					433	0.126	0.088	0.048	0.018	0.009																									4.11365	0							111	397.823
					434	0.134	0.094	0.051	0.019	0.01																									4.14708	0							114	397.914
					435	0.143	0.099	0.054	0.02	0.01																									4.1805	0							117	398.146
					436	0.152	0.105	0.057	0.021	0.01																									4.21392	0							120	399.36
					437	0.161	0.111	0.06	0.022	0.011																									4.24735	26							123	400.04
					438	0.171	0.118	0.064	0.023	0.011																									4.28077	0							126	400.78
					439	0.182	0.125	0.068	0.024	0.012																									4.31419	2							129	400.971
					440	0.193	0.133	0.072	0.026	0.013																									4.34761	33							132	402.194
					441	0.204	0.14	0.076	0.027	0.013																									4.38103	0							135	404.031
					442	0.217	0.148	0.08	0.028	0.014																									4.41446	23							138	405.066
					443	0.23	0.157	0.085	0.03	0.015																									4.44788	17							141	406.217
					444	0.244	0.167	0.09	0.032	0.015																									4.4813	17							144	407.126
					445	0.258	0.176	0.095	0.033	0.016																									4.51473	1							147	407.871
					446	0.273	0.186	0.1	0.035	0.017																									4.54815	0							150	408.491
					447	0.289	0.197	0.106	0.037	0.018																									4.58157	25							153	408.654
					448	0.306	0.208	0.112	0.039	0.019																									4.61499	36							156	408.729
					449	0.323	0.22	0.118	0.041	0.02																									4.64842	14							159	409.197
					450	0.342	0.233	0.125	0.043	0.021																									4.68184	0							162	409.643
					451	0.361	0.245	0.132	0.046	0.022																									4.71526	19							165	409.486
					452	0.381	0.258	0.139	0.048	0.023																									4.74868	10							168	410.014
					453	0.402	0.273	0.146	0.05	0.024																									4.7821	8							171	410.003
					454	0.424	0.288	0.154	0.053	0.025																									4.81553	37							174	410.157
					455	0.446	0.303	0.162	0.056	0.026																									4.84895	0							177	410.54
					456	0.47	0.319	0.171	0.059	0.028																									4.88237	38							180	410.391
					457	0.494	0.335	0.179	0.062	0.029																									4.9158	6
					458	0.52	0.353	0.189	0.065	0.031																									4.94922	37
					459	0.545	0.37	0.198	0.068	0.032																									4.98264	26
					460	0.572	0.388	0.207	0.071	0.033																									5.01606	21
					461	0.599	0.406	0.217	0.074	0.035																									5.04949	18
					462	0.627	0.425	0.227	0.078	0.037																									5.08291	6
					463	0.657	0.446	0.238	0.081	0.038																									5.11633	8
					464	0.687	0.466	0.249	0.085	0.04																									5.14975	30
					465	0.717	0.487	0.26	0.089	0.042																									5.18318	0
					466	0.749	0.509	0.272	0.093	0.043																									5.2166	14
					467	0.781	0.53	0.284	0.096	0.045																									5.25002	28
					468	0.814	0.553	0.296	0.101	0.047																									5.28344	0
					469	0.847	0.576	0.308	0.105	0.049																									5.31687	20
					470	0.883	0.6	0.321	0.109	0.051																									5.35029	24
					471	0.917	0.624	0.334	0.113	0.053																									5.38371	12
					472	0.952	0.648	0.347	0.118	0.055																									5.41713	28
					473	0.989	0.674	0.361	0.122	0.057																									5.45056	33
					474	1.026	0.7	0.375	0.127	0.059																									5.48398	28
					475	1.064	0.726	0.389	0.132	0.062																									5.5174	34
					476	1.102	0.753	0.403	0.137	0.064																									5.55082	6
					477	1.141	0.78	0.418	0.142	0.066																									5.58425	24
					478	1.18	0.807	0.432	0.147	0.068																									5.61767	38
					479	1.219	0.835	0.447	0.152	0.071																									5.65109	17
					480	1.258	0.863	0.462	0.157	0.073																									5.68451	26
					481	1.297	0.891	0.478	0.162	0.075																									5.71794	13
					482	1.336	0.919	0.493	0.167	0.078																									5.75136	17
					483	1.375	0.947	0.508	0.172	0.08																									5.78478	31
					484	1.412	0.974	0.523	0.177	0.083																									5.8182	16
					485	1.451	1.003	0.539	0.183	0.085																									5.85163	3
					486	1.488	1.031	0.555	0.188	0.088																									5.88505	23
					487	1.524	1.058	0.57	0.193	0.09																									5.91847	27
					488	1.559	1.086	0.586	0.199	0.092																									5.95189	58
					489	1.594	1.114	0.601	0.204	0.095																									5.98532	6
					490	1.629	1.141	0.616	0.209	0.097																									6.01874	46
					491	1.662	1.168	0.632	0.214	0.1																									6.05216	21
					492	1.695	1.195	0.647	0.219	0.102																									6.08559	56
					493	1.726	1.222	0.662	0.225	0.104																									6.11901	31
					494	1.757	1.248	0.677	0.23	0.107																									6.15243	37
					495	1.785	1.273	0.692	0.235	0.109																									6.18585	39
					496	1.811	1.297	0.706	0.239	0.111																									6.21927	13
					497	1.837	1.321	0.72	0.244	0.114																									6.2527	72
					498	1.861	1.345	0.734	0.249	0.116																									6.28612	54
					499	1.885	1.368	0.748	0.254	0.118																									6.31954	25
					500	1.907	1.391	0.761	0.258	0.12																									6.35297	56
					501	1.926	1.412	0.773	0.263	0.122																									6.38639	53
					502	1.945	1.432	0.786	0.267	0.124																									6.41981	53
					503	1.963	1.452	0.798	0.271	0.126																									6.45323	28
					504	1.98	1.471	0.81	0.275	0.128																									6.48665	78
					505	1.994	1.489	0.821	0.279	0.13																									6.52008	71
					506	2.007	1.506	0.832	0.283	0.131																									6.5535	100
					507	2.02	1.522	0.842	0.286	0.133																									6.58692	95
					508	2.03	1.537	0.851	0.289	0.134																									6.62035	70
					509	2.04	1.55	0.86	0.292	0.136																									6.65377	100
					510	2.05	1.563	0.868	0.295	0.137																									6.68719	87
					511	2.057	1.574	0.876	0.298	0.138																									6.72061	111
					512	2.064	1.585	0.883	0.3	0.14																									6.75404	81
					513	2.071	1.594	0.889	0.303	0.141																									6.78746	118
					514	2.076	1.603	0.895	0.304	0.141																									6.82088	146
					515	2.08	1.61	0.899	0.306	0.142																									6.8543	137
					516	2.083	1.616	0.904	0.308	0.143																									6.88772	206
					517	2.086	1.621	0.907	0.309	0.143																									6.92115	172
					518	2.088	1.626	0.91	0.31	0.144																									6.95457	257
					519	2.091	1.629	0.913	0.311	0.144																									6.98799	317
					520	2.09	1.631	0.914	0.311	0.145																									7.02142	341
					521	2.091	1.633	0.915	0.312	0.145																									7.05484	526
					522	2.091	1.633	0.916	0.312	0.145																									7.08826	599
					523	2.09	1.633	0.915	0.312	0.145																									7.12168	835
					524	2.09	1.631	0.914	0.311	0.145																									7.15511	1077
					525	2.088	1.628	0.913	0.311	0.144																									7.18853	1880
					526	2.085	1.624	0.91	0.31	0.144																									7.22195	5682
					527	2.081	1.62	0.907	0.309	0.143																									7.25537	10462
					528	2.077	1.614	0.904	0.308	0.143																									7.2888	3530
					529	2.072	1.608	0.899	0.306	0.142																									7.32222	718
					530	2.066	1.6	0.894	0.304	0.141																									7.35564	513
					531	2.061	1.591	0.889	0.302	0.14																									7.38906	233
					532	2.054	1.583	0.883	0.3	0.139																									7.42249	179
					533	2.046	1.573	0.876	0.298	0.138																									7.45591	132
					534	2.039	1.561	0.869	0.296	0.137																									7.48933	80
					535	2.03	1.55	0.862	0.293	0.136																									7.52275	81
					536	2.011	1.534	0.853	0.29	0.135																									7.55618	86
					537	1.989	1.517	0.843	0.287	0.133																									7.5896	80
					538	1.979	1.503	0.834	0.284	0.132																									7.62302	74
					539	1.967	1.488	0.825	0.28	0.13																									7.65644	61
					540	1.954	1.472	0.815	0.277	0.128																									7.68987	28
					541	1.94	1.455	0.804	0.273	0.127																									7.72329	70
					542	1.925	1.438	0.793	0.27	0.125																									7.75671	46
					543	1.909	1.42	0.782	0.266	0.123																									7.79013	43
					544	1.892	1.401	0.771	0.262	0.121																									7.82356	29
					545	1.874	1.381	0.759	0.257	0.119																									7.85698	30
					546	1.855	1.361	0.746	0.253	0.117																									7.8904	45
					547	1.834	1.34	0.734	0.249	0.115																									7.92382	25
					548	1.813	1.319	0.721	0.244	0.113																									7.95725	43
					549	1.79	1.297	0.708	0.24	0.111																									7.99067	39
					550	1.766	1.274	0.694	0.235	0.109																									8.02409	25
					551	1.74	1.249	0.68	0.23	0.107																									8.05751	34
					552	1.714	1.226	0.667	0.225	0.104																									8.09094	59
					553	1.686	1.201	0.652	0.221	0.102																									8.12436	22
					554	1.658	1.177	0.639	0.216	0.1																									8.15778	11
					555	1.63	1.153	0.624	0.211	0.098																									8.1912	23
					556	1.599	1.127	0.61	0.206	0.095																									8.22463	4
					557	1.569	1.103	0.596	0.201	0.093																									8.25805	18
					558	1.538	1.078	0.582	0.196	0.091																									8.29147	18
					559	1.507	1.053	0.568	0.192	0.089																									8.32489	15
					560	1.476	1.028	0.554	0.187	0.086																									8.35832	40
					561	1.444	1.004	0.541	0.182	0.084																									8.39174	22
					562	1.41	0.978	0.526	0.177	0.082																									8.42516	4
					563	1.378	0.954	0.513	0.173	0.08																									8.45858	0
					564	1.345	0.93	0.499	0.168	0.078																									8.49201	27
					565	1.313	0.906	0.486	0.163	0.075																									8.52543	6
					566	1.28	0.882	0.473	0.159	0.073																									8.55885	1
					567	1.247	0.857	0.459	0.155	0.071																									8.59228	28
					568	1.214	0.833	0.446	0.15	0.069																									8.6257	22
					569	1.182	0.81	0.434	0.146	0.067																									8.65912	17
					570	1.149	0.787	0.421	0.141	0.065																									8.69254	0
					571	1.116	0.763	0.409	0.137	0.063																									8.72597	37
					572	1.085	0.741	0.396	0.133	0.061																									8.75939	21
					573	1.053	0.719	0.384	0.129	0.06																									8.79281	13
					574	1.021	0.696	0.372	0.125	0.058																									8.82623	5
					575	0.989	0.674	0.36	0.121	0.056																									8.85966	23
					576	0.959	0.653	0.349	0.117	0.054																									8.89308	5
					577	0.93	0.633	0.338	0.114	0.053																									8.9265	12
					578	0.9	0.612	0.327	0.11	0.051																									8.95992	5
					579	0.871	0.592	0.316	0.106	0.049																									8.99334	0
					580	0.844	0.574	0.306	0.103	0.048																									9.02677	15
					581	0.817	0.555	0.296	0.1	0.046																									9.06019	0
					582	0.789	0.536	0.286	0.096	0.045																									9.09361	0
					583	0.763	0.518	0.276	0.093	0.043																									9.12703	38
					584	0.737	0.501	0.267	0.09	0.042																									9.16046	0
					585	0.712	0.483	0.258	0.087	0.04																									9.19388	15
					586	0.688	0.467	0.249	0.084	0.039																									9.2273	0
					587	0.664	0.451	0.24	0.081	0.038																									9.26073	0
					588	0.642	0.435	0.232	0.078	0.036																									9.29415	18
					589	0.619	0.42	0.224	0.075	0.035																									9.32757	11
					590	0.597	0.405	0.216	0.073	0.034																									9.36099	18
					591	0.576	0.391	0.208	0.07	0.033																									9.39442	6
					592	0.555	0.377	0.201	0.068	0.032																									9.42784	1
					593	0.536	0.363	0.194	0.065	0.03																									9.46126	14
					594	0.517	0.351	0.187	0.063	0.029																									9.49468	0
					595	0.498	0.338	0.18	0.061	0.028																									9.52811	10
					596	0.48	0.326	0.173	0.059	0.027																									9.56153	43
					597	0.464	0.314	0.167	0.057	0.026																									9.59495	5
					598	0.447	0.303	0.161	0.055	0.025																									9.62837	0
					599	0.431	0.292	0.155	0.053	0.025																									9.6618	6
					600	0.415	0.281	0.15	0.051	0.024																									9.69522	3
					601	0.4	0.271	0.144	0.049	0.023																									9.72864	41
					602	0.386	0.262	0.139	0.047	0.022																									9.76206	0
					603	0.373	0.252	0.134	0.045	0.021																									9.79549	9
					604	0.359	0.243	0.13	0.044	0.021																									9.82891	28
					605	0.347	0.235	0.125	0.042	0.02																									9.86233	2
					606	0.335	0.227	0.121	0.041	0.019																									9.89575	23
					607	0.324	0.219	0.117	0.04	0.018																									9.92918	43
					608	0.313	0.212	0.113	0.038	0.018																									9.9626	5
					609	0.303	0.205	0.109	0.037	0.017																									9.99602	35
					610	0.293	0.198	0.106	0.036	0.017																									10.0294	14
					611	0.284	0.192	0.102	0.035	0.016																									10.0629	70
					612	0.276	0.186	0.099	0.034	0.016																									10.0963	47
					613	0.267	0.181	0.096	0.033	0.015																									10.1297	91
					614	0.259	0.175	0.093	0.032	0.015																									10.1631	66
					615	0.252	0.17	0.091	0.031	0.014																									10.1966	97
					616	0.244	0.165	0.088	0.03	0.014																									10.23	135
					617	0.238	0.161	0.085	0.029	0.014																									10.2634	103
					618	0.231	0.156	0.083	0.028	0.013																									10.2968	126
					619	0.225	0.152	0.081	0.027	0.013																									10.3302	30
					620	0.219	0.148	0.079	0.027	0.013																									10.3637	30
					621	0.214	0.144	0.077	0.026	0.012																									10.3971	17
					622	0.208	0.141	0.075	0.025	0.012																									10.4305	38
					623	0.203	0.137	0.073	0.025	0.012																									10.4639	34
					624	0.199	0.134	0.071	0.024	0.011																									10.4974	27
					625	0.194	0.131	0.07	0.024	0.011																									10.5308	20
					626	0.19	0.128	0.068	0.023	0.011																									10.5642	3
					627	0.186	0.126	0.067	0.023	0.011																									10.5976	32
					628	0.183	0.124	0.066	0.022	0.011																									10.6311	5
					629	0.179	0.121	0.065	0.022	0.01																									10.6645	26
					630	0.176	0.119	0.063	0.022	0.01																									10.6979	22
					631	0.173	0.117	0.062	0.021	0.01																									10.7313	15
					632	0.17	0.115	0.061	0.021	0.01																									10.7647	39
					633	0.167	0.113	0.06	0.021	0.01																									10.7982	20
					634	0.165	0.112	0.059	0.02	0.01																									10.8316	43
					635	0.163	0.11	0.059	0.02	0.009																									10.865	13
					636	0.16	0.109	0.058	0.02	0.009																									10.8984	47
					637	0.158	0.107	0.057	0.019	0.009																									10.9319	0
					638	0.157	0.106	0.057	0.019	0.009																									10.9653	19
					639	0.155	0.105	0.056	0.019	0.009																									10.9987	16
					640	0.153	0.104	0.055	0.019	0.009																									11.0321	54
					641	0.152	0.103	0.055	0.019	0.009																									11.0655	10
					642	0.15	0.102	0.054	0.018	0.009																									11.099	5
					643	0.149	0.101	0.054	0.018	0.009																									11.1324	19
					644	0.148	0.1	0.053	0.018	0.009																									11.1658	24
					645	0.146	0.099	0.053	0.018	0.009																									11.1992	13
					646	0.145	0.099	0.053	0.018	0.009																									11.2326	5
					647	0.144	0.098	0.052	0.018	0.008																									11.2661	46
					648	0.143	0.097	0.052	0.018	0.008																									11.2995	4
					649	0.143	0.097	0.052	0.018	0.008																									11.3329	0
					650	0.142	0.096	0.051	0.017	0.008																									11.3663	40
					651	0.141	0.096	0.051	0.017	0.008																									11.3998	14
					652	0.14	0.095	0.051	0.017	0.008																									11.4332	18
					653	0.14	0.095	0.05	0.017	0.008																									11.4666	24
					654	0.139	0.094	0.05	0.017	0.008																									11.5	13
					655	0.138	0.094	0.05	0.017	0.008																									11.5335	6
					656	0.138	0.094	0.05	0.017	0.008																									11.5669	7
					657	0.137	0.093	0.05	0.017	0.008																									11.6003	5
					658	0.137	0.093	0.049	0.017	0.008																									11.6337	9
					659	0.136	0.092	0.049	0.017	0.008																									11.6671	6
					660	0.136	0.092	0.049	0.017	0.008																									11.7006	37
					661	0.135	0.092	0.049	0.017	0.008																									11.734	4
					662	0.135	0.092	0.049	0.017	0.008																									11.7674	27
					663	0.134	0.091	0.049	0.017	0.008																									11.8008	3
					664	0.134	0.091	0.048	0.017	0.008																									11.8343	37
					665	0.134	0.091	0.048	0.016	0.008																									11.8677	6
					666	0.133	0.09	0.048	0.016	0.008																									11.9011	1
					667	0.133	0.09	0.048	0.016	0.008																									11.9345	1
					668	0.132	0.09	0.048	0.016	0.008																									11.968	28
					669	0.132	0.089	0.048	0.016	0.008																									12.0014	7
					670	0.131	0.089	0.048	0.016	0.008																									12.0348	42
					671	0.131	0.089	0.047	0.016	0.008																									12.0682	19
					672	0.13	0.089	0.047	0.016	0.008																									12.1016	18
					673	0.13	0.088	0.047	0.016	0.008																									12.1351	8
					674	0.129	0.088	0.047	0.016	0.008																									12.1685	41
					675	0.129	0.088	0.047	0.016	0.008																									12.2019	28
					676	0.128	0.087	0.046	0.016	0.008																									12.2353	51
					677	0.128	0.087	0.046	0.016	0.008																									12.2688	36
					678	0.127	0.086	0.046	0.016	0.008																									12.3022	43
					679	0.127	0.086	0.046	0.016	0.008																									12.3356	19
					680	0.126	0.086	0.046	0.016	0.007																									12.369	98
					681	0.126	0.085	0.045	0.016	0.007																									12.4024	62
					682	0.125	0.085	0.045	0.015	0.007																									12.4359	98
					683	0.124	0.084	0.045	0.015	0.007																									12.4693	122
					684	0.124	0.084	0.045	0.015	0.007																									12.5027	108
					685	0.123	0.084	0.045	0.015	0.007																									12.5361	256
					686	0.122	0.083	0.044	0.015	0.007																									12.5695	297
					687	0.122	0.083	0.044	0.015	0.007																									12.603	336
					688	0.121	0.082	0.044	0.015	0.007																									12.6364	180
					689	0.12	0.082	0.044	0.015	0.007																									12.6698	71
					690	0.119	0.081	0.043	0.015	0.007																									12.7032	34
					691	0.119	0.081	0.043	0.015	0.007																									12.7367	28
					692	0.118	0.08	0.043	0.015	0.007																									12.7701	60
					693	0.117	0.08	0.042	0.014	0.007																									12.8035	22
					694	0.116	0.079	0.042	0.014	0.007																									12.8369	40
					695	0.115	0.078	0.042	0.014	0.007																									12.8704	25
					696	0.114	0.078	0.041	0.014	0.007																									12.9038	48
					697	0.114	0.077	0.041	0.014	0.007																									12.9372	6
					698	0.113	0.077	0.041	0.014	0.007																									12.9706	39
					699	0.112	0.076	0.041	0.014	0.007																									13.004	11
					700	0.111	0.075	0.04	0.014	0.007																									13.0375	25
																																			13.0709	47
																																			13.1043	6
																																			13.1377	14
																																			13.1712	13
																																			13.2046	44
																																			13.238	26
																																			13.2714	25
																																			13.3049	80
																																			13.3383	35
																																			13.3717	5
																																			13.4051	14
																																			13.4385	2
																																			13.472	46
																																			13.5054	0
																																			13.5388	49
																																			13.5722	5
																																			13.6057	55
																																			13.6391	0
																																			13.6725	25
																																			13.7059	4
																																			13.7393	22
																																			13.7728	51
																																			13.8062	0
																																			13.8396	60
																																			13.873	0
																																			13.9064	30
																																			13.9399	30
																																			13.9733	7
																																			14.0067	47
																																			14.0401	17
																																			14.0736	53
																																			14.107	28
																																			14.1404	41
																																			14.1738	10
																																			14.2073	31
																																			14.2407	63
																																			14.2741	2
																																			14.3075	64
																																			14.3409	44
																																			14.3744	84
																																			14.4078	38
																																			14.4412	67
																																			14.4746	84
																																			14.5081	138
																																			14.5415	289
																																			14.5749	567
																																			14.6083	384
																																			14.6418	101
																																			14.6752	113
																																			14.7086	60
																																			14.742	34
																																			14.7754	53
																																			14.8089	18
																																			14.8423	11
																																			14.8757	7
																																			14.9091	30
																																			14.9426	23
																																			14.976	10
																																			15.0094	24
																																			15.0428	8
																																			15.0762	17
																																			15.1097	0
																																			15.1431	0
																																			15.1765	13
																																			15.2099	22
																																			15.2434	7
																																			15.2768	1
																																			15.3102	45
																																			15.3436	27
																																			15.3771	13
																																			15.4105	7
																																			15.4439	29
																																			15.4773	11
																																			15.5107	6
																																			15.5442	13
																																			15.5776	0
																																			15.611	54
																																			15.6444	8
																																			15.6778	33
																																			15.7113	23
																																			15.7447	5
																																			15.7781	28
																																			15.8115	18
																																			15.845	21
																																			15.8784	9
																																			15.9118	20
																																			15.9452	9
																																			15.9787	0
																																			16.0121	31
																																			16.0455	0
																																			16.0789	20
																																			16.1123	81
																																			16.1458	45
																																			16.1792	15
																																			16.2126	54
																																			16.246	69
																																			16.2795	45
																																			16.3129	47
																																			16.3463	65
																																			16.3797	3
																																			16.4131	0
																																			16.4466	37
																																			16.48	4
																																			16.5134	9
																																			16.5468	5
																																			16.5803	27
																																			16.6137	1
																																			16.6471	19
																																			16.6805	6
																																			16.714	44
																																			16.7474	26
																																			16.7808	52
																																			16.8142	13
																																			16.8476	0
																																			16.8811	4
																																			16.9145	3
																																			16.9479	48
																																			16.9813	37
																																			17.0147	23
																																			17.0482	21
																																			17.0816	16
																																			17.115	22
																																			17.1484	11
																																			17.1819	26
																																			17.2153	0
																																			17.2487	36
																																			17.2821	0
																																			17.3156	8
																																			17.349	34
																																			17.3824	17
																																			17.4158	0
																																			17.4492	50
																																			17.4827	32
																																			17.5161	15
																																			17.5495	20
																																			17.5829	0
																																			17.6164	45
																																			17.6498	25
																																			17.6832	6
																																			17.7166	44
																																			17.7501	56
																																			17.7835	38
																																			17.8169	0
																																			17.8503	140
																																			17.8837	122
																																			17.9172	66
																																			17.9506	32
																																			17.984	40
																																			18.0174	40
																																			18.0509	12
																																			18.0843	41
																																			18.1177	5
																																			18.1511	11
																																			18.1845	0
																																			18.218	16
																																			18.2514	45
																																			18.2848	39
																																			18.3182	28
																																			18.3516	11
																																			18.3851	22
																																			18.4185	33
																																			18.4519	0
																																			18.4853	40
																																			18.5188	21
																																			18.5522	29
																																			18.5856	27
																																			18.619	24
																																			18.6525	22
																																			18.6859	12
																																			18.7193	49
																																			18.7527	3
																																			18.7861	23
																																			18.8196	12
																																			18.853	27
																																			18.8864	14
																																			18.9198	16
																																			18.9533	0
																																			18.9867	45
																																			19.0201	0
																																			19.0535	29
																																			19.087	11
																																			19.1204	74
																																			19.1538	34
																																			19.1872	14
																																			19.2206	7
																																			19.2541	73
																																			19.2875	10
																																			19.3209	54
																																			19.3543	51
																																			19.3878	18
																																			19.4212	8
																																			19.4546	0
																																			19.488	34
																																			19.5214	7
																																			19.5549	1
																																			19.5883	21
																																			19.6217	49
																																			19.6551	42
																																			19.6885	21
																																			19.722	46
																																			19.7554	11
																																			19.7888	9
																																			19.8222	40
																																			19.8557	20
																																			19.8891	52
																																			19.9225	20
																																			19.9559	79
																																			19.9894	8
																																			20.0228	51
																																			20.0562	2
																																			20.0896	32
																																			20.123	12
																																			20.1565	27
																																			20.1899	28
																																			20.2233	0
																																			20.2567	31
																																			20.2902	34
																																			20.3236	7
																																			20.357	40
																																			20.3904	37
																																			20.4239	33
																																			20.4573	30
																																			20.4907	22
																																			20.5241	0
																																			20.5575	27
																																			20.591	20
																																			20.6244	41
																																			20.6578	31
																																			20.6912	0
																																			20.7247	63
																																			20.7581	19
																																			20.7915	15
																																			20.8249	48
																																			20.8583	56
																																			20.8918	0
																																			20.9252	18
																																			20.9586	46
																																			20.992	37
																																			21.0254	35
																																			21.0589	32
																																			21.0923	61
																																			21.1257	51
																																			21.1591	25
																																			21.1926	14
																																			21.226	27
																																			21.2594	30
																																			21.2928	34
																																			21.3263	17
																																			21.3597	24
																																			21.3931	59
																																			21.4265	5
																																			21.4599	4
																																			21.4934	80
																																			21.5268	12
																																			21.5602	14
																																			21.5936	0
																																			21.6271	58
																																			21.6605	11
																																			21.6939	3
																																			21.7273	35
																																			21.7608	28
																																			21.7942	6
																																			21.8276	11
																																			21.861	35
																																			21.8944	120
																																			21.9279	69
																																			21.9613	190
																																			21.9947	94
																																			22.0281	51
																																			22.0616	43
																																			22.095	19
																																			22.1284	48
																																			22.1618	43
																																			22.1952	3
																																			22.2287	0
																																			22.2621	62
																																			22.2955	61
																																			22.3289	37
																																			22.3624	18
																																			22.3958	6
																																			22.4292	9
																																			22.4626	0
																																			22.4961	12
																																			22.5295	22
																																			22.5629	10
																																			22.5963	40
																																			22.6297	25
																																			22.6632	20
																																			22.6966	7
																																			22.73	0
																																			22.7634	35
																																			22.7968	38
																																			22.8303	17
																																			22.8637	4
																																			22.8971	37
																																			22.9305	43
																																			22.964	39
																																			22.9974	11
																																			23.0308	23
																																			23.0642	35
																																			23.0977	26
																																			23.1311	82
																																			23.1645	68
																																			23.1979	3
																																			23.2313	0
																																			23.2648	58
																																			23.2982	47
																																			23.3316	17
																																			23.365	16
																																			23.3985	1
																																			23.4319	24
																																			23.4653	47
																																			23.4987	14
																																			23.5321	0
																																			23.5656	27
																																			23.599	69
																																			23.6324	4
																																			23.6658	7
																																			23.6993	42
																																			23.7327	47
																																			23.7661	10
																																			23.7995	30
																																			23.833	36
																																			23.8664	42
																																			23.8998	32
																																			23.9332	21
																																			23.9666	43
																																			24.0001	2
																																			24.0335	41
																																			24.0669	25
																																			24.1003	31
																																			24.1337	9
																																			24.1672	0
																																			24.2006	66
																																			24.234	36
																																			24.2674	40
																																			24.3009	14
																																			24.3343	90
																																			24.3677	90
																																			24.4011	82
																																			24.4346	41
																																			24.468	1
																																			24.5014	55
																																			24.5348	58
																																			24.5682	2
																																			24.6017	17
																																			24.6351	63
																																			24.6685	27
																																			24.7019	13
																																			24.7354	0
																																			24.7688	8
																																			24.8022	34
																																			24.8356	24
																																			24.8691	76
																																			24.9025	0
																																			24.9359	5
																																			24.9693	61
																																			25.0027	0
																																			25.0362	0
																																			25.0696	45
																																			25.103	20
																																			25.1364	41
																																			25.1699	8
																																			25.2033	46
																																			25.2367	70
																																			25.2701	43
																																			25.3035	54
																																			25.337	45
																																			25.3704	37
																																			25.4038	47
																																			25.4372	64
																																			25.4706	51
																																			25.5041	20
																																			25.5375	12
																																			25.5709	2
																																			25.6043	45
																																			25.6378	29
																																			25.6712	38
																																			25.7046	36
																																			25.738	36
																																			25.7715	21
																																			25.8049	32
																																			25.8383	30
																																			25.8717	14
																																			25.9051	37
																																			25.9386	53
																																			25.972	34
																																			26.0054	26
																																			26.0388	41
																																			26.0723	11
																																			26.1057	5
																																			26.1391	35
																																			26.1725	44
																																			26.206	74
																																			26.2394	20
																																			26.2728	56
																																			26.3062	99
																																			26.3396	47
																																			26.3731	3
																																			26.4065	90
																																			26.4399	128
																																			26.4733	101
																																			26.5068	50
																																			26.5402	46
																																			26.5736	24
																																			26.607	72
																																			26.6404	53
																																			26.6739	23
																																			26.7073	9
																																			26.7407	30
																																			26.7741	40
																																			26.8075	23
																																			26.841	25
																																			26.8744	14
																																			26.9078	35
																																			26.9412	17
																																			26.9747	31
																																			27.0081	0
																																			27.0415	0
																																			27.0749	34
																																			27.1084	17
																																			27.1418	34
																																			27.1752	16
																																			27.2086	26
																																			27.242	28
																																			27.2755	11
																																			27.3089	44
																																			27.3423	0
																																			27.3757	8
																																			27.4092	26
																																			27.4426	18
																																			27.476	12
																																			27.5094	22
																																			27.5429	25
																																			27.5763	18
																																			27.6097	63
																																			27.6431	10
																																			27.6765	8
																																			27.71	0
																																			27.7434	75
																																			27.7768	12
																																			27.8102	8
																																			27.8437	12
																																			27.8771	84
																																			27.9105	46
																																			27.9439	26
																																			27.9773	12
																																			28.0108	30
																																			28.0442	14
																																			28.0776	22
																																			28.111	2
																																			28.1444	56
																																			28.1779	3
																																			28.2113	11
																																			28.2447	38
																																			28.2781	49
																																			28.3116	31
																																			28.345	21
																																			28.3784	39
																																			28.4118	8
																																			28.4453	37
																																			28.4787	34
																																			28.5121	37
																																			28.5455	48
																																			28.5789	40
																																			28.6124	17
																																			28.6458	12
																																			28.6792	39
																																			28.7126	38
																																			28.7461	18
																																			28.7795	52
																																			28.8129	27
																																			28.8463	44
																																			28.8798	28
																																			28.9132	10
																																			28.9466	38
																																			28.98	28
																																			29.0134	39
																																			29.0469	49
																																			29.0803	22
																																			29.1137	10
																																			29.1471	33
																																			29.1806	48
																																			29.214	80
																																			29.2474	94
																																			29.2808	95
																																			29.3142	66
																																			29.3477	113
																																			29.3811	158
																																			29.4145	187
																																			29.4479	334
																																			29.4814	276
																																			29.5148	168
																																			29.5482	104
																																			29.5816	61
																																			29.6151	103
																																			29.6485	0
																																			29.6819	42
																																			29.7153	66
																																			29.7487	28
																																			29.7822	10
																																			29.8156	40
																																			29.849	45
																																			29.8824	36
																																			29.9158	64
																																			29.9493	64
																																			29.9827	26
																																			30.0161	28
																																			30.0495	3
																																			30.083	44
																																			30.1164	3
																																			30.1498	26
																																			30.1832	20
																																			30.2167	45
																																			30.2501	46
																																			30.2835	51
																																			30.3169	27
																																			30.3503	11
																																			30.3838	47
																																			30.4172	16
																																			30.4506	56
																																			30.484	1
																																			30.5175	36
																																			30.5509	6
																																			30.5843	28
																																			30.6177	26
																																			30.6512	0
																																			30.6846	43
																																			30.718	45
																																			30.7514	6
																																			30.7848	27
																																			30.8183	11
																																			30.8517	23
																																			30.8851	0
																																			30.9185	5
																																			30.952	26
																																			30.9854	52
																																			31.0188	27
																																			31.0522	20
																																			31.0856	22
																																			31.1191	17
																																			31.1525	48
																																			31.1859	15
																																			31.2193	30
																																			31.2527	73
																																			31.2862	20
																																			31.3196	8
																																			31.353	36
																																			31.3864	22
																																			31.4199	17
																																			31.4533	6
																																			31.4867	18
																																			31.5201	10
																																			31.5536	23
																																			31.587	6
																																			31.6204	52
																																			31.6538	29
																																			31.6872	21
																																			31.7207	26
																																			31.7541	10
																																			31.7875	25
																																			31.8209	12
																																			31.8544	11
																																			31.8878	1
																																			31.9212	26
																																			31.9546	26
																																			31.9881	21
																																			32.0215	51
																																			32.0549	32
																																			32.0883	50
																																			32.1217	51
																																			32.1552	11
																																			32.1886	14
																																			32.222	54
																																			32.2554	35
																																			32.2888	22
																																			32.3223	65
																																			32.3557	20
																																			32.3891	16
																																			32.4225	23
																																			32.456	13
																																			32.4894	36
																																			32.5228	38
																																			32.5562	65
																																			32.5896	31
																																			32.6231	7
																																			32.6565	20
																																			32.6899	23
																																			32.7233	9
																																			32.7568	0
																																			32.7902	43
																																			32.8236	40
																																			32.857	26
																																			32.8905	10
																																			32.9239	22
																																			32.9573	8
																																			32.9907	15
																																			33.0241	42
																																			33.0576	17
																																			33.091	34
																																			33.1244	25
																																			33.1578	52
																																			33.1913	67
																																			33.2247	49
																																			33.2581	29
																																			33.2915	16
																																			33.325	22
																																			33.3584	7
																																			33.3918	47
																																			33.4252	64
																																			33.4586	35
																																			33.4921	21
																																			33.5255	8
																																			33.5589	39
																																			33.5923	7
																																			33.6257	19
																																			33.6592	24
																																			33.6926	5
																																			33.726	6
																																			33.7594	0
																																			33.7929	76
																																			33.8263	20
																																			33.8597	38
																																			33.8931	6
																																			33.9265	18
																																			33.96	30
																																			33.9934	4
																																			34.0268	17
																																			34.0602	24
																																			34.0937	16
																																			34.1271	12
																																			34.1605	2
																																			34.1939	24
																																			34.2274	24
																																			34.2608	49
																																			34.2942	31
																																			34.3276	16
																																			34.361	4
																																			34.3945	10
																																			34.4279	24
																																			34.4613	23
																																			34.4947	35
																																			34.5282	18
																																			34.5616	31
																																			34.595	23
																																			34.6284	6
																																			34.6619	24
																																			34.6953	44
																																			34.7287	58
																																			34.7621	24
																																			34.7955	0
																																			34.829	16
																																			34.8624	55
																																			34.8958	42
																																			34.9292	35
																																			34.9626	28
																																			34.9961	6
																																			35.0295	25
																																			35.0629	49
																																			35.0963	38
																																			35.1298	19
																																			35.1632	18
																																			35.1966	0
																																			35.23	11
																																			35.2634	48
																																			35.2969	0
																																			35.3303	29
																																			35.3637	21
																																			35.3971	27
																																			35.4306	17
																																			35.464	3
																																			35.4974	46
																																			35.5308	29
																																			35.5643	35
																																			35.5977	0
																																			35.6311	0
																																			35.6645	9
																																			35.6979	46
																																			35.7314	18
																																			35.7648	0
																																			35.7982	8
																																			35.8316	0
																																			35.8651	13
																																			35.8985	12
																																			35.9319	6
																																			35.9653	23
																																			35.9988	37
																																			36.0322	19
																																			36.0656	0
																																			36.099	7
																																			36.1324	14
																																			36.1659	33
																																			36.1993	16
																																			36.2327	19
																																			36.2661	24
																																			36.2996	28
																																			36.333	26
																																			36.3664	16
																																			36.3998	0
																																			36.4332	0
																																			36.4667	0
																																			36.5001	32
																																			36.5335	16
																																			36.5669	30
																																			36.6004	6
																																			36.6338	22
																																			36.6672	16
																																			36.7006	17
																																			36.7341	15
																																			36.7675	39
																																			36.8009	22
																																			36.8343	8
																																			36.8677	13
																																			36.9012	19
																																			36.9346	49
																																			36.968	86
																																			37.0014	31
																																			37.0348	42
																																			37.0683	27
																																			37.1017	58
																																			37.1351	48
																																			37.1685	30
																																			37.202	50
																																			37.2354	24
																																			37.2688	45
																																			37.3022	3
																																			37.3357	17
																																			37.3691	28
																																			37.4025	25
																																			37.4359	11
																																			37.4693	2
																																			37.5028	9
																																			37.5362	0
																																			37.5696	28
																																			37.603	13
																																			37.6365	37
																																			37.6699	39
																																			37.7033	13
																																			37.7367	40
																																			37.7701	12
																																			37.8036	0
																																			37.837	13
																																			37.8704	7
																																			37.9038	51
																																			37.9373	42
																																			37.9707	23
																																			38.0041	1
																																			38.0375	14
																																			38.071	16
																																			38.1044	1
																																			38.1378	46
																																			38.1712	5
																																			38.2046	46
																																			38.2381	0
																																			38.2715	44
																																			38.3049	0
																																			38.3383	48
																																			38.3717	12
																																			38.4052	37
																																			38.4386	11
																																			38.472	15
																																			38.5054	9
																																			38.5389	24
																																			38.5723	36
																																			38.6057	24
																																			38.6391	13
																																			38.6726	11
																																			38.706	7
																																			38.7394	37
																																			38.7728	0
																																			38.8062	7
																																			38.8397	1
																																			38.8731	0
																																			38.9065	26
																																			38.9399	0
																																			38.9734	53
																																			39.0068	26
																																			39.0402	60
																																			39.0736	8
																																			39.1071	7
																																			39.1405	0
																																			39.1739	20
																																			39.2073	45
																																			39.2407	12
																																			39.2742	35
																																			39.3076	31
																																			39.341	31
																																			39.3744	4
																																			39.4079	3
																																			39.4413	50
																																			39.4747	23
																																			39.5081	35
																																			39.5415	24
																																			39.575	11
																																			39.6084	3
																																			39.6418	3
																																			39.6752	58
																																			39.7086	19
																																			39.7421	27
																																			39.7755	11
																																			39.8089	35
																																			39.8423	21
																																			39.8758	34
																																			39.9092	2
																																			39.9426	1
																																			39.976	8
																																			40.0095	0
																																			40.0429	39
																																			40.0763	19
																																			40.1097	24
																																			40.1431	47
																																			40.1766	6
																																			40.21	14
																																			40.2434	9
																																			40.2768	28
																																			40.3103	25
																																			40.3437	5
																																			40.3771	23
																																			40.4105	2
																																			40.444	53
																																			40.4774	30
																																			40.5108	26
																																			40.5442	19
																																			40.5776	2
																																			40.6111	6
																																			40.6445	0
																																			40.6779	54
																																			40.7113	31
																																			40.7448	34
																																			40.7782	3
																																			40.8116	0
																																			40.845	33
																																			40.8784	19
																																			40.9119	23
																																			40.9453	11
																																			40.9787	15
																																			41.0121	8
																																			41.0455	17
																																			41.079	21
																																			41.1124	28
																																			41.1458	38
																																			41.1792	27
																																			41.2127	28
																																			41.2461	24
																																			41.2795	20
																																			41.3129	10
																																			41.3464	21
																																			41.3798	35
																																			41.4132	10
																																			41.4466	11
																																			41.48	41
																																			41.5135	31
																																			41.5469	41
																																			41.5803	23
																																			41.6137	24
																																			41.6472	19
																																			41.6806	54
																																			41.714	3
																																			41.7474	28
																																			41.7809	1
																																			41.8143	15
																																			41.8477	2
																																			41.8811	28
																																			41.9145	29
																																			41.948	27
																																			41.9814	56
																																			42.0148	0
																																			42.0482	16
																																			42.0817	2
																																			42.1151	44
																																			42.1485	60
																																			42.1819	13
																																			42.2153	23
																																			42.2488	13
																																			42.2822	2
																																			42.3156	1
																																			42.349	28
																																			42.3825	57
																																			42.4159	17
																																			42.4493	27
																																			42.4827	4
																																			42.5162	23
																																			42.5496	25
																																			42.583	34
																																			42.6164	24
																																			42.6498	14
																																			42.6833	24
																																			42.7167	19
																																			42.7501	33
																																			42.7835	24
																																			42.8169	19
																																			42.8504	0
																																			42.8838	10
																																			42.9172	31
																																			42.9506	0
																																			42.9841	32
																																			43.0175	17
																																			43.0509	49
																																			43.0843	6
																																			43.1178	25
																																			43.1512	31
																																			43.1846	14
																																			43.218	19
																																			43.2514	2
																																			43.2849	20
																																			43.3183	0
																																			43.3517	4
																																			43.3851	40
																																			43.4186	19
																																			43.452	24
																																			43.4854	0
																																			43.5188	0
																																			43.5523	0
																																			43.5857	19
																																			43.6191	32
																																			43.6525	17
																																			43.6859	46
																																			43.7194	11
																																			43.7528	50
																																			43.7862	18
																																			43.8196	7
																																			43.8531	1
																																			43.8865	1
																																			43.9199	52
																																			43.9533	13
																																			43.9867	40
																																			44.0202	22
																																			44.0536	30
																																			44.087	0
																																			44.1204	24
																																			44.1538	26
																																			44.1873	20
																																			44.2207	47
																																			44.2541	0
																																			44.2875	37
																																			44.321	2
																																			44.3544	32
																																			44.3878	36
																																			44.4212	15
																																			44.4547	12
																																			44.4881	0
																																			44.5215	23
																																			44.5549	11
																																			44.5883	4
																																			44.6218	2
																																			44.6552	16
																																			44.6886	31
																																			44.722	8
																																			44.7555	34
																																			44.7889	16
																																			44.8223	36
																																			44.8557	22
																																			44.8891	26
																																			44.9226	29
																																			44.956	20
																																			44.9894	28
																																			45.0228	14
																																			45.0563	6
																																			45.0897	18
																																			45.1231	28
																																			45.1565	39
																																			45.19	9
																																			45.2234	17
																																			45.2568	5
																																			45.2902	6
																																			45.3236	50
																																			45.3571	18
																																			45.3905	40
																																			45.4239	30
																																			45.4573	21
																																			45.4907	0
																																			45.5242	16
																																			45.5576	0
																																			45.591	15
																																			45.6244	16
																																			45.6579	5
																																			45.6913	37
																																			45.7247	30
																																			45.7581	30
																																			45.7916	18
																																			45.825	9
																																			45.8584	67
																																			45.8918	48
																																			45.9252	12
																																			45.9587	12
																																			45.9921	1
																																			46.0255	19
																																			46.0589	17
																																			46.0924	68
																																			46.1258	35
																																			46.1592	14
																																			46.1926	6
																																			46.2261	11
																																			46.2595	25
																																			46.2929	42
																																			46.3263	29
																																			46.3597	0
																																			46.3932	20
																																			46.4266	2
																																			46.46	30
																																			46.4934	16
																																			46.5269	26
																																			46.5603	61
																																			46.5937	13
																																			46.6271	49
																																			46.6605	0
																																			46.694	6
																																			46.7274	22
																																			46.7608	7
																																			46.7942	56
																																			46.8276	18
																																			46.8611	40
																																			46.8945	32
																																			46.9279	8
																																			46.9613	53
																																			46.9948	22
																																			47.0282	41
																																			47.0616	22
																																			47.095	35
																																			47.1285	1
																																			47.1619	20
																																			47.1953	24
																																			47.2287	48
																																			47.2621	33
																																			47.2956	25
																																			47.329	15
																																			47.3624	5
																																			47.3958	39
																																			47.4293	32
																																			47.4627	47
																																			47.4961	18
																																			47.5295	7
																																			47.563	5
																																			47.5964	6
																																			47.6298	61
																																			47.6632	27
																																			47.6966	45
																																			47.7301	36
																																			47.7635	1
																																			47.7969	0
																																			47.8303	3
																																			47.8638	58
																																			47.8972	34
																																			47.9306	57
																																			47.964	10
																																			47.9974	1
																																			48.0309	0
																																			48.0643	0
																																			48.0977	42
																																			48.1311	7
																																			48.1645	44
																																			48.198	13
																																			48.2314	8
																																			48.2648	40
																																			48.2982	8
																																			48.3317	32
																																			48.3651	21
																																			48.3985	10
																																			48.4319	0
																																			48.4654	37
																																			48.4988	36
																																			48.5322	45
																																			48.5656	45
																																			48.599	29
																																			48.6325	2
																																			48.6659	8
																																			48.6993	5
																																			48.7327	59
																																			48.7662	37
																																			48.7996	58
																																			48.833	20
																																			48.8664	8
																																			48.8999	0
																																			48.9333	17
																																			48.9667	11
																																			49.0001	28
																																			49.0335	33
																																			49.067	11
																																			49.1004	45
																																			49.1338	15
																																			49.1672	33
																																			49.2007	45
																																			49.2341	8
																																			49.2675	37
																																			49.3009	47
																																			49.3343	44
																																			49.3678	35
																																			49.4012	36
																																			49.4346	34
																																			49.468	26
																																			49.5015	1
																																			49.5349	13
																																			49.5683	26
																																			49.6017	23
																																			49.6352	49
																																			49.6686	13
																																			49.702	39
																																			49.7354	5
																																			49.7688	2
																																			49.8023	11
																																			49.8357	3
																																			49.8691	28
																																			49.9025	20
																																			49.9359	42
																																			49.9694	55
[truncated: 2 more columns]

## Sheet: Supplementary Figure 21-28
Supplementary Figure 21a			Supplementary Figure 21b			Supplementary Figure 22a			Supplementary Figure 22b			Supplementary Figure 22c			Supplementary Figure 22d			Supplementary Figure 22e			Supplementary Figure 22f			Supplementary Figure 23a									Supplementary Figure 23b					Supplementary Figure 26				Supplementary Figure 28a			Supplementary Figure 28b			Supplementary Figure 28c
	ZIF-90			defected ZIF-90			18 s			24 s			30 s			60 s			120 s			180 s			Wavelength	0	10	20	40	80	120			Wavelength	0	2			2θ/°	ZIF-91			21 s			30 s			60 s
	0.18			0.33			196.363			303.54			331.5			369.334			385.323			395.611			400	0.03009	0.02803	0.02301	0.01821	0.02733	0.03078			400	0.60408	0.32874			3.01071	685			38.568			57.03			93.717
	0.26			0.33			205.691			298.077			338.677			390.434			402.594			408.989			401	0.0303	0.02815	0.02294	0.01817	0.0282	0.03125			401	0.60546	0.34069			3.04413	685			75.307			96.61			116.22
	0.2			0.39			98.7229			176.086			196.297			226.303			243.663			259.714			402	0.03056	0.02833	0.02298	0.01816	0.02917	0.03179			402	0.60738	0.35288			3.07756	685			53.417			68.309			83.995
	0.28			0.33			192.783			306.071			328.337			359.626			373.403			386.86			403	0.03088	0.02848	0.02306	0.01817	0.0301	0.03232			403	0.60985	0.36531			3.11098	685			32.795			43.101			63.561
	0.25			0.39			9.49143			84.5657			105.32			158.814			177.983			208.426			404	0.03123	0.02875	0.02316	0.01826	0.03114	0.0329			404	0.61286	0.37797			3.1444	688			27.501			38.543			54.963
	0.18			0.39			194.694			287.663			318.84			359.197			374.823			384.094			405	0.03161	0.02906	0.02328	0.01835	0.0322	0.0335			405	0.61641	0.39087			3.17782	687			35.732			49.503			68.178
	0.07			0.4			117.389			197.397			214.869			231.346			240.44			258.291			406	0.03205	0.02941	0.02343	0.01842	0.03329	0.03414			406	0.6205	0.40401			3.21125	683			33.51			41.314			56.478
	0.17			0.38			225.26			315.266			350.909			382.897			395.9			407.08			407	0.03254	0.02976	0.02368	0.01856	0.03439	0.03488			407	0.62514	0.41739			3.24467	674			30.668			41.361			56.915
	0.1			0.46			229.194			327.417			348.683			375.92			399.44			409.189			408	0.03314	0.03013	0.02386	0.01872	0.03557	0.03566			408	0.63032	0.431			3.27809	661			40.425			54.345			74.659
							166.189			268.297			308.111			360.746			382.626			395.506			409	0.03376	0.03059	0.02413	0.01896	0.03675	0.03646			409	0.63604	0.44486			3.31151	646			57.37			74.106			101.266
							178.991			296.943			345.391			410.763			433.911			444.006			410	0.0344	0.03105	0.02439	0.0192	0.03801	0.03727			410	0.6423	0.45895			3.34494	631			51.977			67.973			85.661
							167.489			257.911			303.28			345.571			361.86			371.746			411	0.03506	0.03152	0.02473	0.01941	0.03926	0.03816			411	0.64869	0.47368			3.37836	618			37.766			52.729			75.841
							142.02			214.283			236.743			272.897			299.229			315.409			412	0.03573	0.03206	0.02512	0.01967	0.04054	0.03904			412	0.65661	0.48875			3.41178	609			28.758			47.445			62.631
							231.577			320.169			353.911			385.42			400.731			417.171			413	0.03639	0.03257	0.02548	0.01996	0.04179	0.03999			413	0.66558	0.50336			3.4452	602			29.589			47.643			60.993
							58.16			145.151			167.594			207.257			218.931			226.577			414	0.03718	0.03314	0.02589	0.02022	0.04306	0.04092			414	0.67339	0.51838			3.47863	599			39.041			63.572			85.376
																									415	0.03795	0.03378	0.02627	0.02051	0.04436	0.04189			415	0.6822	0.5336			3.51205	597
																									416	0.03875	0.0344	0.02667	0.02082	0.0456	0.04292			416	0.6914	0.54819			3.54547	595
																									417	0.03954	0.03498	0.02711	0.02115	0.04685	0.04392			417	0.70145	0.56297			3.57889	593
																									418	0.04037	0.03566	0.0276	0.02152	0.0482	0.04494			418	0.71278	0.57877			3.61232	590
																									419	0.04117	0.0363	0.02805	0.02192	0.0495	0.046			419	0.72481	0.59409			3.64574	586
																									420	0.04207	0.03697	0.02853	0.02226	0.05083	0.047			420	0.73524	0.60976			3.67916	582
																									421	0.04291	0.03767	0.02894	0.02262	0.05217	0.048			421	0.74611	0.62554			3.71258	577
																									422	0.04375	0.0383	0.02945	0.02297	0.0535	0.049			422	0.75674	0.6412			3.74601	571
																									423	0.0446	0.03894	0.02989	0.02333	0.0548	0.05006			423	0.76747	0.65652			3.77943	565
																									424	0.04545	0.03967	0.03035	0.0237	0.05609	0.05108			424	0.77865	0.67167			3.81285	559
																									425	0.04628	0.04033	0.03086	0.02406	0.05738	0.05208			425	0.78957	0.68681			3.84627	554
																									426	0.04709	0.04106	0.03129	0.02433	0.05865	0.05305			426	0.79786	0.70172			3.8797	551
																									427	0.04796	0.0417	0.03179	0.02467	0.05997	0.054			427	0.8082	0.71724			3.91312	549
																									428	0.04881	0.04238	0.03221	0.025	0.06126	0.05493			428	0.81818	0.7325			3.94654	550
																									429	0.04956	0.04305	0.03271	0.02533	0.06252	0.05591			429	0.82817	0.74733			3.97997	551
																									430	0.05036	0.0437	0.0332	0.02567	0.06382	0.05684			430	0.8385	0.76258			4.01339	550
																									431	0.05111	0.04431	0.03368	0.026	0.06508	0.05774			431	0.84848	0.77744			4.04681	549
																									432	0.05189	0.04498	0.03416	0.02639	0.0663	0.05866			432	0.86016	0.79177			4.08023	546
																									433	0.05263	0.04554	0.03461	0.0267	0.06751	0.05953			433	0.86956	0.80606			4.11365	542
																									434	0.05335	0.04614	0.03508	0.027	0.06872	0.06035			434	0.8787	0.8202			4.14708	539
																									435	0.05404	0.04676	0.03545	0.02736	0.06984	0.0612			435	0.88964	0.83346			4.1805	539
																									436	0.05473	0.04728	0.03587	0.0277	0.07089	0.06199			436	0.90008	0.84575			4.21392	541
																									437	0.05537	0.04781	0.03624	0.02801	0.07199	0.06279			437	0.90943	0.85873			4.24735	545
																									438	0.05602	0.04837	0.03664	0.02835	0.07301	0.06354			438	0.91983	0.87067			4.28077	548
																									439	0.05668	0.04887	0.03698	0.02866	0.07399	0.06429			439	0.92909	0.88222			4.31419	550
																									440	0.0573	0.0493	0.03728	0.02886	0.07494	0.06504			440	0.93503	0.89344			4.34761	547
																									441	0.05785	0.04976	0.03756	0.0291	0.07587	0.06573			441	0.9425	0.90439			4.38103	542
																									442	0.05841	0.05016	0.03786	0.02933	0.0767	0.06642			442	0.94934	0.91412			4.41446	536
																									443	0.05895	0.05057	0.03813	0.02952	0.07749	0.06711			443	0.95504	0.92342			4.44788	530
																									444	0.05944	0.05099	0.03843	0.02974	0.07822	0.06765			444	0.96183	0.93203			4.4813	527
																									445	0.05986	0.05134	0.03869	0.02993	0.07891	0.06817			445	0.96764	0.94015			4.51473	527
																									446	0.06029	0.05169	0.03889	0.03008	0.07958	0.06868			446	0.97205	0.948			4.54815	530
																									447	0.06072	0.05197	0.03911	0.03025	0.08021	0.06917			447	0.97742	0.95545			4.58157	534
																									448	0.06107	0.05224	0.03927	0.0304	0.0808	0.06965			448	0.98175	0.9624			4.61499	539
																									449	0.0614	0.05243	0.03946	0.0305	0.08135	0.07011			449	0.98474	0.9688			4.64842	542
																									450	0.06174	0.05262	0.03961	0.03063	0.08184	0.07047			450	0.98884	0.97463			4.68184	541
																									451	0.06199	0.05274	0.03971	0.03074	0.08229	0.07081			451	0.99213	0.9799			4.71526	538
																									452	0.06224	0.05287	0.03984	0.03082	0.0827	0.07112			452	0.99444	0.98468			4.74868	532
																									453	0.06246	0.05293	0.03993	0.03091	0.08307	0.07134			453	0.99726	0.98905			4.7821	524
																									454	0.06265	0.05302	0.04005	0.03102	0.08333	0.07159			454	1.00048	0.9921			4.81553	518
																									455	0.06282	0.05306	0.04008	0.03108	0.08354	0.07181			455	1.00241	0.99462			4.84895	514
																									456	0.06292	0.05311	0.04013	0.0311	0.08378	0.07192			456	1.00305	0.99743			4.88237	512
																									457	0.06299	0.05316	0.04013	0.03108	0.08398	0.07201			457	1.00241	0.99973			4.9158	512
																									458	0.06303	0.05316	0.04008	0.03102	0.08406	0.07207			458	1.00048	1.00073			4.94922	512
																									459	0.06299	0.05311	0.04005	0.03091	0.08417	0.0721			459	0.99726	1.00206			4.98264	511
																									460	0.06286	0.05306	0.03993	0.03082	0.08416	0.07204			460	0.99444	1.00194			5.01606	507
																									461	0.0628	0.05302	0.03984	0.03074	0.08412	0.07194			461	0.99213	1.0014			5.04949	501
																									462	0.06265	0.05293	0.03971	0.03063	0.08404	0.07182			462	0.98884	1.00044			5.08291	495
																									463	0.06249	0.05287	0.03961	0.0305	0.08398	0.07168			463	0.98474	0.99976			5.11633	491
																									464	0.06223	0.05274	0.03946	0.0304	0.08381	0.07143			464	0.98175	0.99775			5.14975	490
																									465	0.06203	0.05262	0.03927	0.03025	0.08359	0.07124			465	0.97742	0.99519			5.18318	491
																									466	0.06177	0.05243	0.03911	0.03008	0.08334	0.07102			466	0.97205	0.99223			5.2166	494
																									467	0.0615	0.05224	0.03889	0.02988	0.08307	0.07071			467	0.96594	0.98906			5.25002	498
																									468	0.06117	0.05197	0.03863	0.02972	0.08277	0.07039			468	0.96108	0.98551			5.28344	500
																									469	0.06084	0.05169	0.0384	0.02952	0.08237	0.06998			469	0.95512	0.98079			5.31687	500
																									470	0.06045	0.05134	0.03813	0.0293	0.08194	0.06957			470	0.94848	0.97582			5.35029	499
																									471	0.06008	0.05099	0.03789	0.02913	0.08149	0.06915			471	0.94323	0.97051			5.38371	498
																									472	0.05972	0.05057	0.0376	0.02893	0.08101	0.06865			472	0.93714	0.9648			5.41713	497
																									473	0.05931	0.05016	0.0373	0.02871	0.08049	0.06817			473	0.9307	0.95867			5.45056	498
																									474	0.05884	0.04971	0.03704	0.02847	0.07993	0.06769			474	0.92337	0.95214			5.48398	499
																									475	0.05837	0.04928	0.03668	0.02818	0.07929	0.06714			475	0.9146	0.94461			5.5174	500
																									476	0.05784	0.04882	0.03634	0.02786	0.07866	0.06651			476	0.90489	0.9372			5.55082	499
																									477	0.05733	0.04832	0.03597	0.02758	0.07796	0.06589			477	0.89643	0.92894			5.58425	495
																									478	0.05676	0.04784	0.03563	0.02727	0.07725	0.0653			478	0.88708	0.92059			5.61767	488
																									479	0.05619	0.04732	0.03527	0.02701	0.07654	0.06464			479	0.87912	0.91228			5.65109	479
																									480	0.05556	0.04684	0.03487	0.02673	0.07577	0.06398			480	0.87053	0.90313			5.68451	470
																									481	0.05497	0.04632	0.03443	0.02636	0.07499	0.06334			481	0.85924	0.89396			5.71794	463
																									482	0.05434	0.04576	0.03403	0.02603	0.07422	0.06258			482	0.84926	0.88499			5.75136	460
																									483	0.05373	0.04525	0.03361	0.02567	0.07341	0.06186			483	0.83853	0.8754			5.78478	462
																									484	0.05301	0.04465	0.03316	0.02532	0.07253	0.0611			484	0.82775	0.86504			5.8182	468
																									485	0.05233	0.04411	0.03268	0.02495	0.07166	0.06038			485	0.81658	0.85482			5.85163	478
																									486	0.05161	0.04354	0.03225	0.02455	0.07074	0.05962			486	0.80466	0.84397			5.88505	487
																									487	0.05092	0.04295	0.03174	0.02421	0.06984	0.05881			487	0.79439	0.83343			5.91847	494
																									488	0.05013	0.04234	0.03127	0.02387	0.06891	0.05801			488	0.78382	0.82246			5.95189	497
																									489	0.04939	0.04177	0.03078	0.02344	0.06799	0.05717			489	0.77101	0.81166			5.98532	496
																									490	0.04864	0.04116	0.03029	0.02308	0.06708	0.05636			490	0.76004	0.80097			6.01874	492
																									491	0.04793	0.04052	0.02979	0.02272	0.06613	0.05545			491	0.74898	0.78974			6.05216	486
																									492	0.04721	0.03986	0.02927	0.02234	0.06513	0.05452			492	0.73757	0.77798			6.08559	479
																									493	0.04639	0.03924	0.02873	0.02194	0.06408	0.05366			493	0.72556	0.76568			6.11901	475
																									494	0.04564	0.03853	0.02827	0.02155	0.06299	0.05279			494	0.71375	0.75283			6.15243	473
																									495	0.04488	0.03788	0.02773	0.02116	0.06185	0.05191			495	0.70189	0.73945			6.18585	475
																									496	0.0441	0.03721	0.02727	0.02076	0.06076	0.051			496	0.68974	0.7266			6.21927	481
																									497	0.04338	0.03653	0.02673	0.02043	0.05966	0.05015			497	0.67977	0.71364			6.2527	488
																									498	0.04258	0.03586	0.02627	0.02002	0.05855	0.04929			498	0.66742	0.70063			6.28612	495
																									499	0.04178	0.03517	0.02573	0.01962	0.05745	0.04842			499	0.65517	0.6876			6.31954	498
																									500	0.04097	0.03447	0.02527	0.01921	0.05634	0.04753			500	0.64276	0.67459			6.35297	498
																									501	0.04022	0.03378	0.02473	0.01879	0.05524	0.04661			501	0.62996	0.66164			6.38639	493
																									502	0.03946	0.03307	0.02427	0.01844	0.0542	0.04566			502	0.61926	0.64944			6.41981	485
																									503	0.03862	0.03235	0.02373	0.018	0.05315	0.0447			503	0.60606	0.63701			6.45323	476
																									504	0.03778	0.03164	0.02327	0.01756	0.05208	0.04377			504	0.59287	0.62443			6.48665	469
																									505	0.037	0.031	0.02273	0.01721	0.051	0.04286			505	0.58216	0.61176			6.52008	465
																									506	0.03622	0.0303	0.02227	0.01679	0.04992	0.04195			506	0.56936	0.5991			6.5535	465
																									507	0.03538	0.02961	0.02173	0.01644	0.04885	0.04105			507	0.55865	0.58652			6.58692	469
																									508	0.03454	0.02894	0.02127	0.016	0.0478	0.04014			508	0.54545	0.57409			6.62035	476
																									509	0.03378	0.0283	0.02073	0.01556	0.04676	0.03917			509	0.53226	0.56189			6.65377	483
																									510	0.03297	0.02767	0.02027	0.01521	0.0456	0.03821			510	0.52155	0.54828			6.68719	490
																									511	0.03219	0.02697	0.01973	0.01479	0.04447	0.03726			511	0.50875	0.53498			6.72061	495
																									512	0.03142	0.02635	0.01927	0.01438	0.04337	0.0364			512	0.49635	0.52198			6.75404	500
																									513	0.03065	0.02568	0.01873	0.01398	0.04229	0.03555			513	0.4841	0.50929			6.78746	505
																									514	0.02989	0.02503	0.01821	0.01357	0.04124	0.03467			514	0.47174	0.49691			6.82088	511
																									515	0.02916	0.02445	0.01771	0.01318	0.04021	0.03383			515	0.46008	0.48484			6.8543	519
																									516	0.02839	0.02381	0.01722	0.01281	0.03921	0.03302			516	0.44887	0.47308			6.88772	527
																									517	0.02765	0.02318	0.01673	0.01245	0.03824	0.03222			517	0.43785	0.46162			6.92115	533
																									518	0.02692	0.02257	0.01626	0.01203	0.03729	0.03139			518	0.42509	0.45047			6.95457	538
																									519	0.02622	0.02198	0.01575	0.01168	0.03631	0.03059			519	0.41467	0.43897			6.98799	540
																									520	0.02555	0.02132	0.01532	0.01135	0.03539	0.02981			520	0.40465	0.42814			7.02142	540
																									521	0.0249	0.02076	0.01484	0.01097	0.03453	0.02897			521	0.39308	0.41795			7.05484	542
																									522	0.0242	0.02016	0.01445	0.01062	0.03371	0.02817			522	0.38235	0.40836			7.08826	547
																									523	0.02351	0.01957	0.014	0.01028	0.03285	0.02737			523	0.37212	0.39826			7.12168	554
																									524	0.02284	0.019	0.01357	0.00995	0.03194	0.0266			524	0.36203	0.38758			7.15511	562
																									525	0.0222	0.01845	0.01316	0.00964	0.03107	0.02587			525	0.35279	0.37726			7.18853	570
																									526	0.02152	0.01784	0.01276	0.00935	0.03021	0.02517			526	0.34404	0.3672			7.22195	573
																									527	0.02087	0.01732	0.01232	0.00907	0.02937	0.02442			527	0.33544	0.35727			7.25537	573
																									528	0.02023	0.01675	0.01198	0.00872	0.02847	0.0237			528	0.32495	0.3467			7.2888	569
																									529	0.01964	0.01621	0.01157	0.00839	0.02759	0.02293			529	0.31486	0.3364			7.32222	565
																									530	0.019	0.01571	0.01118	0.00815	0.02673	0.02227			530	0.30745	0.32622			7.35564	561
																									531	0.01846	0.01516	0.01081	0.00783	0.02589	0.02159								7.38906	558
																									532	0.01789	0.01471	0.01045	0.00753	0.02511	0.02095								7.42249	556
																									533	0.01735	0.01421	0.01003	0.00724	0.02431	0.02028								7.45591	553
																									534	0.01675	0.01375	0.00963	0.00692	0.02357	0.01963								7.48933	546
																									535	0.01624	0.01332	0.00933	0.00668	0.02287	0.01902								7.52275	535
																									536	0.01568	0.01284	0.00897	0.00645	0.02214	0.01846								7.55618	522
																									537	0.01516	0.01239	0.00864	0.00616	0.02144	0.01786								7.5896	509
																									538	0.01468	0.01197	0.00827	0.00589	0.02072	0.01729								7.62302	499
																									539	0.01416	0.01157	0.00799	0.00565	0.02002	0.01675								7.65644	492
																									540	0.01368	0.01113	0.00773	0.00542	0.01936	0.01624								7.68987	490
																									541	0.01324	0.01079	0.00742	0.00519	0.01876	0.01568								7.72329	491
																									542	0.01275	0.01039	0.00714	0.00497	0.01813	0.01516								7.75671	491
																									543	0.01235	0.01003	0.00687	0.00478	0.01755	0.01468								7.79013	489
																									544	0.01189	0.00963	0.00661	0.00454	0.01692	0.01416								7.82356	482
																									545	0.01146	0.00933	0.00636	0.00432	0.01639	0.01373								7.85698	471
																									546	0.011	0.00897	0.00607	0.0042	0.01584	0.01326								7.8904	459
																									547	0.01064	0.00864	0.00579	0.004	0.01526	0.01275								7.92382	448
																									548	0.01023	0.00827	0.00561	0.0038	0.01472	0.01232								7.95725	439
																									549	0.00987	0.00799	0.00536	0.00361	0.01421	0.01184								7.99067	435
																									550	0.00952	0.00773	0.00512	0.00345	0.01368	0.01139								8.02409	433
																																							8.05751	432
																																							8.09094	432
																																							8.12436	433
																																							8.15778	434
																																							8.1912	436
																																							8.22463	438
																																							8.25805	440
																																							8.29147	441
																																							8.32489	439
																																							8.35832	435
																																							8.39174	430
																																							8.42516	427
																																							8.45858	427
																																							8.49201	428
																																							8.52543	431
																																							8.55885	433
																																							8.59228	433
																																							8.6257	430
																																							8.65912	427
																																							8.69254	423
																																							8.72597	420
																																							8.75939	419
																																							8.79281	419
																																							8.82623	420
																																							8.85966	421
																																							8.89308	423
																																							8.9265	425
																																							8.95992	427
																																							8.99334	427
																																							9.02677	424
																																							9.06019	420
																																							9.09361	415
																																							9.12703	410
																																							9.16046	407
																																							9.19388	408
																																							9.2273	410
																																							9.26073	415
																																							9.29415	421
																																							9.32757	427
																																							9.36099	432
																																							9.39442	436
																																							9.42784	437
																																							9.46126	435
																																							9.49468	431
																																							9.52811	423
																																							9.56153	415
																																							9.59495	407
																																							9.62837	403
																																							9.6618	401
																																							9.69522	404
																																							9.72864	409
																																							9.76206	416
																																							9.79549	423
																																							9.82891	427
																																							9.86233	428
																																							9.89575	428
																																							9.92918	428
																																							9.9626	429
																																							9.99602	434
																																							10.0294	442
																																							10.0629	453
																																							10.0963	466
																																							10.1297	478
																																							10.1631	490
																																							10.1966	499
																																							10.23	506
																																							10.2634	509
																																							10.2968	508
																																							10.3302	502
																																							10.3637	492
																																							10.3971	479
																																							10.4305	465
																																							10.4639	452
																																							10.4974	441
																																							10.5308	434
																																							10.5642	429
																																							10.5976	425
																																							10.6311	423
																																							10.6645	422
																																							10.6979	422
																																							10.7313	424
																																							10.7647	428
																																							10.7982	434
																																							10.8316	439
																																							10.865	442
																																							10.8984	441
																																							10.9319	437
																																							10.9653	431
																																							10.9987	425
																																							11.0321	419
																																							11.0655	416
																																							11.099	416
																																							11.1324	416
																																							11.1658	416
																																							11.1992	416
																																							11.2326	414
																																							11.2661	410
																																							11.2995	405
																																							11.3329	400
																																							11.3663	396
																																							11.3998	394
																																							11.4332	393
																																							11.4666	395
																																							11.5	397
																																							11.5335	401
																																							11.5669	404
																																							11.6003	407
																																							11.6337	410
																																							11.6671	411
																																							11.7006	411
																																							11.734	411
																																							11.7674	411
																																							11.8008	413
																																							11.8343	418
																																							11.8677	423
																																							11.9011	428
																																							11.9345	430
																																							11.968	430
																																							12.0014	427
																																							12.0348	424
																																							12.0682	422
																																							12.1016	421
																																							12.1351	423
																																							12.1685	426
																																							12.2019	428
																																							12.2353	429
																																							12.2688	429
																																							12.3022	428
																																							12.3356	426
																																							12.369	425
																																							12.4024	425
																																							12.4359	426
																																							12.4693	430
																																							12.5027	438
																																							12.5361	453
																																							12.5695	474
																																							12.603	498
																																							12.6364	522
																																							12.6698	540
																																							12.7032	549
																																							12.7367	546
																																							12.7701	535
																																							12.8035	520
																																							12.8369	505
																																							12.8704	494
																																							12.9038	488
																																							12.9372	485
																																							12.9706	484
																																							13.004	482
																																							13.0375	478
																																							13.0709	470
																																							13.1043	461
																																							13.1377	450
																																							13.1712	441
																																							13.2046	434
																																							13.238	429
																																							13.2714	426
																																							13.3049	423
																																							13.3383	420
																																							13.3717	415
																																							13.4051	409
																																							13.4385	404
																																							13.472	401
																																							13.5054	402
																																							13.5388	406
																																							13.5722	412
																																							13.6057	418
																																							13.6391	422
																																							13.6725	422
																																							13.7059	418
																																							13.7393	412
																																							13.7728	404
																																							13.8062	398
																																							13.8396	394
																																							13.873	393
																																							13.9064	395
																																							13.9399	398
																																							13.9733	402
																																							14.0067	405
																																							14.0401	406
																																							14.0736	407
																																							14.107	407
																																							14.1404	408
																																							14.1738	409
																																							14.2073	409
																																							14.2407	407
																																							14.2741	405
																																							14.3075	402
																																							14.3409	400
																																							14.3744	400
																																							14.4078	403
																																							14.4412	407
																																							14.4746	412
																																							14.5081	417
																																							14.5415	420
																																							14.5749	420
																																							14.6083	419
																																							14.6418	415
																																							14.6752	411
																																							14.7086	407
																																							14.742	404
																																							14.7754	403
																																							14.8089	404
																																							14.8423	407
																																							14.8757	411
																																							14.9091	413
																																							14.9426	414
																																							14.976	414
																																							15.0094	413
																																							15.0428	411
																																							15.0762	409
																																							15.1097	407
																																							15.1431	407
																																							15.1765	408
																																							15.2099	411
																																							15.2434	417
																																							15.2768	426
																																							15.3102	435
																																							15.3436	444
																																							15.3771	450
																																							15.4105	450
																																							15.4439	444
																																							15.4773	432
																																							15.5107	418
																																							15.5442	404
																																							15.5776	394
																																							15.611	388
																																							15.6444	386
																																							15.6778	389
																																							15.7113	392
																																							15.7447	395
																																							15.7781	395
																																							15.8115	393
																																							15.845	390
																																							15.8784	386
																																							15.9118	384
																																							15.9452	382
																																							15.9787	381
																																							16.0121	382
																																							16.0455	384
																																							16.0789	387
																																							16.1123	391
																																							16.1458	395
																																							16.1792	399
																																							16.2126	402
																																							16.246	404
																																							16.2795	404
																																							16.3129	403
																																							16.3463	401
																																							16.3797	398
																																							16.4131	395
																																							16.4466	394
																																							16.48	393
																																							16.5134	393
																																							16.5468	393
																																							16.5803	392
																																							16.6137	390
																																							16.6471	387
																																							16.6805	383
																																							16.714	379
																																							16.7474	374
																																							16.7808	369
																																							16.8142	365
																																							16.8476	363
																																							16.8811	363
																																							16.9145	364
																																							16.9479	368
																																							16.9813	372
																																							17.0147	375
																																							17.0482	376
																																							17.0816	376
																																							17.115	375
																																							17.1484	374
																																							17.1819	373
																																							17.2153	372
																																							17.2487	372
																																							17.2821	372
																																							17.3156	373
																																							17.349	373
																																							17.3824	375
																																							17.4158	376
																																							17.4492	376
																																							17.4827	377
																																							17.5161	377
																																							17.5495	377
																																							17.5829	377
																																							17.6164	378
																																							17.6498	378
																																							17.6832	378
																																							17.7166	378
																																							17.7501	378
																																							17.7835	379
																																							17.8169	381
																																							17.8503	383
																																							17.8837	384
																																							17.9172	385
																																							17.9506	383
																																							17.984	381
																																							18.0174	380
																																							18.0509	380
																																							18.0843	383
																																							18.1177	387
																																							18.1511	391
																																							18.1845	393
																																							18.218	393
																																							18.2514	391
																																							18.2848	388
																																							18.3182	385
																																							18.3516	383
																																							18.3851	382
																																							18.4185	382
																																							18.4519	382
																																							18.4853	383
																																							18.5188	384
																																							18.5522	385
																																							18.5856	386
																																							18.619	386
																																							18.6525	385
																																							18.6859	382
																																							18.7193	378
																																							18.7527	373
																																							18.7861	368
																																							18.8196	365
																																							18.853	362
																																							18.8864	362
																																							18.9198	363
																																							18.9533	366
																																							18.9867	371
																																							19.0201	376
																																							19.0535	381
																																							19.087	386
																																							19.1204	389
																																							19.1538	390
																																							19.1872	389
																																							19.2206	386
																																							19.2541	383
																																							19.2875	381
																																							19.3209	380
																																							19.3543	381
																																							19.3878	384
																																							19.4212	386
																																							19.4546	387
																																							19.488	386
																																							19.5214	384
																																							19.5549	381
																																							19.5883	379
																																							19.6217	379
																																							19.6551	381
																																							19.6885	385
																																							19.722	390
																																							19.7554	394
																																							19.7888	398
																																							19.8222	399
																																							19.8557	398
																																							19.8891	397
																																							19.9225	395
																																							19.9559	394
																																							19.9894	392
																																							20.0228	391
																																							20.0562	390
																																							20.0896	389
																																							20.123	388
																																							20.1565	388
																																							20.1899	390
																																							20.2233	393
																																							20.2567	397
																																							20.2902	401
																																							20.3236	405
																																							20.357	407
																																							20.3904	408
																																							20.4239	408
																																							20.4573	407
																																							20.4907	405
																																							20.5241	402
																																							20.5575	398
																																							20.591	393
																																							20.6244	388
																																							20.6578	385
																																							20.6912	384
																																							20.7247	385
																																							20.7581	390
																																							20.7915	395
																																							20.8249	401
																																							20.8583	406
																																							20.8918	410
																																							20.9252	413
																																							20.9586	417
																																							20.992	420
																																							21.0254	422
																																							21.0589	423
																																							21.0923	422
																																							21.1257	418
																																							21.1591	414
																																							21.1926	410
																																							21.226	408
																																							21.2594	407
																																							21.2928	409
																																							21.3263	412
																																							21.3597	416
																																							21.3931	419
																																							21.4265	421
																																							21.4599	420
																																							21.4934	418
																																							21.5268	414
																																							21.5602	411
																																							21.5936	407
																																							21.6271	405
																																							21.6605	404
																																							21.6939	403
																																							21.7273	403
																																							21.7608	402
																																							21.7942	402
																																							21.8276	402
																																							21.861	404
																																							21.8944	406
																																							21.9279	409
																																							21.9613	413
																																							21.9947	418
																																							22.0281	423
																																							22.0616	427
																																							22.095	428
																																							22.1284	427
																																							22.1618	423
																																							22.1952	419
																																							22.2287	416
																																							22.2621	415
																																							22.2955	417
																																							22.3289	421
																																							22.3624	427
																																							22.3958	432
																																							22.4292	437
																																							22.4626	440
																																							22.4961	442
																																							22.5295	442
																																							22.5629	441
																																							22.5963	439
																																							22.6297	436
																																							22.6632	433
																																							22.6966	429
																																							22.73	426
																																							22.7634	424
																																							22.7968	422
																																							22.8303	422
																																							22.8637	423
																																							22.8971	426
																																							22.9305	429
																																							22.964	432
																																							22.9974	433
																																							23.0308	431
																																							23.0642	427
																																							23.0977	423
																																							23.1311	419
																																							23.1645	416
																																							23.1979	415
																																							23.2313	416
																																							23.2648	416
																																							23.2982	416
																																							23.3316	416
																																							23.365	414
																																							23.3985	413
																																							23.4319	411
																																							23.4653	411
																																							23.4987	411
																																							23.5321	411
																																							23.5656	411
																																							23.599	411
																																							23.6324	410
																																							23.6658	409
																																							23.6993	407
																																							23.7327	405
																																							23.7661	403
																																							23.7995	401
																																							23.833	401
																																							23.8664	402
																																							23.8998	404
																																							23.9332	405
																																							23.9666	405
																																							24.0001	405
																																							24.0335	404
																																							24.0669	403
																																							24.1003	404
																																							24.1337	405
																																							24.1672	406
																																							24.2006	407
																																							24.234	407
																																							24.2674	407
																																							24.3009	407
																																							24.3343	406
																																							24.3677	407
																																							24.4011	407
																																							24.4346	408
																																							24.468	410
																																							24.5014	411
																																							24.5348	412
																																							24.5682	414
																																							24.6017	415
																																							24.6351	416
																																							24.6685	416
																																							24.7019	414
																																							24.7354	413
																																							24.7688	410
																																							24.8022	408
																																							24.8356	408
																																							24.8691	410
																																							24.9025	413
																																							24.9359	415
																																							24.9693	416
																																							25.0027	412
																																							25.0362	405
																																							25.0696	396
																																							25.103	388
																																							25.1364	383
																																							25.1699	381
																																							25.2033	383
																																							25.2367	386
																																							25.2701	387
																																							25.3035	387
																																							25.337	386
																																							25.3704	384
																																							25.4038	384
																																							25.4372	389
																																							25.4706	400
																																							25.5041	417
																																							25.5375	438
																																							25.5709	459
																																							25.6043	474
																																							25.6378	481
																																							25.6712	476
																																							25.7046	462
																																							25.738	442
																																							25.7715	423
																																							25.8049	410
																																							25.8383	404
																																							25.8717	405
																																							25.9051	409
																																							25.9386	412
																																							25.972	412
																																							26.0054	408
																																							26.0388	401
																																							26.0723	394
																																							26.1057	389
																																							26.1391	387
																																							26.1725	388
																																							26.206	390
																																							26.2394	392
																																							26.2728	393
																																							26.3062	394
																																							26.3396	393
																																							26.3731	392
																																							26.4065	390
																																							26.4399	387
																																							26.4733	383
																																							26.5068	378
																																							26.5402	374
																																							26.5736	371
																																							26.607	372
																																							26.6404	375
																																							26.6739	380
																																							26.7073	386
																																							26.7407	392
																																							26.7741	396
																																							26.8075	399
																																							26.841	399
																																							26.8744	397
																																							26.9078	394
																																							26.9412	390
																																							26.9747	387
																																							27.0081	384
																																							27.0415	381
																																							27.0749	380
																																							27.1084	379
																																							27.1418	378
																																							27.1752	377
																																							27.2086	376
																																							27.242	375
																																							27.2755	375
																																							27.3089	375
																																							27.3423	377
																																							27.3757	378
																																							27.4092	380
																																							27.4426	381
																																							27.476	380
																																							27.5094	380
																																							27.5429	380
																																							27.5763	382
																																							27.6097	385
																																							27.6431	388
																																							27.6765	389
																																							27.71	387
																																							27.7434	381
																																							27.7768	371
																																							27.8102	362
																																							27.8437	356
																																							27.8771	353
																																							27.9105	355
																																							27.9439	359
																																							27.9773	364
																																							28.0108	368
																																							28.0442	369
																																							28.0776	368
																																							28.111	365
																																							28.1444	362
																																							28.1779	361
																																							28.2113	360
																																							28.2447	361
																																							28.2781	361
																																							28.3116	361
																																							28.345	359
																																							28.3784	357
																																							28.4118	354
																																							28.4453	352
																																							28.4787	351
																																							28.5121	351
																																							28.5455	352
																																							28.5789	352
																																							28.6124	350
																																							28.6458	346
																																							28.6792	342
																																							28.7126	340
																																							28.7461	341
																																							28.7795	346
																																							28.8129	353
																																							28.8463	362
																																							28.8798	368
																																							28.9132	371
																																							28.9466	370
																																							28.98	365
																																							29.0134	360
																																							29.0469	356
																																							29.0803	355
																																							29.1137	357
																																							29.1471	360
																																							29.1806	365
																																							29.214	369
																																							29.2474	374
																																							29.2808	377
																																							29.3142	379
																																							29.3477	379
																																							29.3811	377
																																							29.4145	373
																																							29.4479	367
																																							29.4814	360
																																							29.5148	354
																																							29.5482	349
																																							29.5816	344
																																							29.6151	340
																																							29.6485	339
																																							29.6819	340
																																							29.7153	344
																																							29.7487	350
																																							29.7822	356
																																							29.8156	360
																																							29.849	361
																																							29.8824	357
																																							29.9158	351
																																							29.9493	344
																																							29.9827	337
																																							30.0161	333
																																							30.0495	332
																																							30.083	333
																																							30.1164	336
																																							30.1498	339
																																							30.1832	342
																																							30.2167	343
																																							30.2501	342
																																							30.2835	340
																																							30.3169	336
																																							30.3503	332
																																							30.3838	329
																																							30.4172	326
																																							30.4506	325
																																							30.484	324
																																							30.5175	324
																																							30.5509	324
																																							30.5843	324
																																							30.6177	325
																																							30.6512	326
																																							30.6846	327
																																							30.718	327
																																							30.7514	328
																																							30.7848	327
																																							30.8183	327
																																							30.8517	326
																																							30.8851	326
																																							30.9185	326
																																							30.952	324
																																							30.9854	321
																																							31.0188	315
																																							31.0522	309
																																							31.0856	304
																																							31.1191	301
																																							31.1525	301
																																							31.1859	303
																																							31.2193	306
																																							31.2527	309
																																							31.2862	311
																																							31.3196	310
																																							31.353	307
																																							31.3864	304
																																							31.4199	301
																																							31.4533	300
																																							31.4867	301
																																							31.5201	303
																																							31.5536	307
																																							31.587	310
																																							31.6204	313
																																							31.6538	315
																																							31.6872	315
																																							31.7207	314
																																							31.7541	313
																																							31.7875	312
																																							31.8209	310
																																							31.8544	309
																																							31.8878	309
																																							31.9212	309
																																							31.9546	307
																																							31.9881	305
																																							32.0215	303
																																							32.0549	301
																																							32.0883	300
																																							32.1217	301
																																							32.1552	302
																																							32.1886	304
																																							32.222	306
																																							32.2554	306
																																							32.2888	306
																																							32.3223	304
																																							32.3557	302
																																							32.3891	300
																																							32.4225	299
																																							32.456	297
																																							32.4894	297
																																							32.5228	296
																																							32.5562	296
																																							32.5896	296
																																							32.6231	295
																																							32.6565	293
																																							32.6899	291
																																							32.7233	289
																																							32.7568	288
																																							32.7902	288
																																							32.8236	288
																																							32.857	288
																																							32.8905	289
																																							32.9239	290
																																							32.9573	291
																																							32.9907	292
																																							33.0241	292
																																							33.0576	291
																																							33.091	287
																																							33.1244	282
																																							33.1578	278
																																							33.1913	274
																																							33.2247	273
																																							33.2581	273
																																							33.2915	274
																																							33.325	275
																																							33.3584	275
																																							33.3918	276
																																							33.4252	276
																																							33.4586	278
																																							33.4921	280
																																							33.5255	281
																																							33.5589	281
																																							33.5923	279
																																							33.6257	276
																																							33.6592	272
																																							33.6926	268
																																							33.726	265
																																							33.7594	263
																																							33.7929	263
																																							33.8263	262
																																							33.8597	263
																																							33.8931	263
																																							33.9265	265
																																							33.96	267
																																							33.9934	268
																																							34.0268	268
																																							34.0602	268
																																							34.0937	267
																																							34.1271	267
																																							34.1605	266
																																							34.1939	266
																																							34.2274	266
																																							34.2608	266
																																							34.2942	267
																																							34.3276	267
																																							34.361	266
																																							34.3945	265
																																							34.4279	264
																																							34.4613	261
																																							34.4947	260
																																							34.5282	259
																																							34.5616	260
																																							34.595	260
																																							34.6284	260
																																							34.6619	257
																																							34.6953	254
																																							34.7287	249
																																							34.7621	246
																																							34.7955	243
																																							34.829	243
																																							34.8624	243
																																							34.8958	243
																																							34.9292	244
																																							34.9626	244
																																							34.9961	243
																																							35.0295	242
																																							35.0629	240
																																							35.0963	237
																																							35.1298	234
																																							35.1632	232
																																							35.1966	232
																																							35.23	234
																																							35.2634	238
																																							35.2969	243
																																							35.3303	247
																																							35.3637	248
																																							35.3971	245
																																							35.4306	241
																																							35.464	236
																																							35.4974	231
																																							35.5308	229
																																							35.5643	228
																																							35.5977	229
																																							35.6311	232
																																							35.6645	234
																																							35.6979	237
																																							35.7314	239
																																							35.7648	240
																																							35.7982	241
																																							35.8316	240
																																							35.8651	239
																																							35.8985	236
																																							35.9319	232
																																							35.9653	228
																																							35.9988	225
																																							36.0322	224
																																							36.0656	225
																																							36.099	228
																																							36.1324	232
																																							36.1659	235
																																							36.1993	236
																																							36.2327	234
																																							36.2661	230
																																							36.2996	224
																																							36.333	219
																																							36.3664	216
																																							36.3998	214
																																							36.4332	215
																																							36.4667	217
																																							36.5001	219
																																							36.5335	221
																																							36.5669	224
																																							36.6004	225
																																							36.6338	226
																																							36.6672	225
																																							36.7006	223
																																							36.7341	219
																																							36.7675	216
																																							36.8009	213
																																							36.8343	211
																																							36.8677	210
																																							36.9012	208
																																							36.9346	205
																																							36.968	203
																																							37.0014	200
																																							37.0348	200
																																							37.0683	201
																																							37.1017	203
																																							37.1351	206
																																							37.1685	208
																																							37.202	209
																																							37.2354	208
																																							37.2688	208
																																							37.3022	207
																																							37.3357	208
																																							37.3691	210
																																							37.4025	212
																																							37.4359	214
																																							37.4693	215
																																							37.5028	214
																																							37.5362	212
																																							37.5696	208
																																							37.603	203
																																							37.6365	199
																																							37.6699	197
																																							37.7033	195
																																							37.7367	196
																																							37.7701	197
																																							37.8036	199
																																							37.837	201
																																							37.8704	202
																																							37.9038	203
																																							37.9373	203
																																							37.9707	203
																																							38.0041	201
																																							38.0375	199
																																							38.071	196
																																							38.1044	193
																																							38.1378	192
																																							38.1712	192
																																							38.2046	194
																																							38.2381	196
																																							38.2715	198
																																							38.3049	200
																																							38.3383	200
																																							38.3717	200
																																							38.4052	200
																																							38.4386	202
																																							38.472	204
																																							38.5054	207
																																							38.5389	209
																																							38.5723	210
																																							38.6057	209
																																							38.6391	207
																																							38.6726	204
																																							38.706	202
																																							38.7394	203
																																							38.7728	207
																																							38.8062	214
																																							38.8397	221
																																							38.8731	227
																																							38.9065	230
																																							38.9399	230
																																							38.9734	226
																																							39.0068	221
																																							39.0402	214
																																							39.0736	206
																																							39.1071	198
																																							39.1405	190
																																							39.1739	185
																																							39.2073	182
																																							39.2407	182
																																							39.2742	185
																																							39.3076	188
																																							39.341	192
																																							39.3744	196
																																							39.4079	198
																																							39.4413	199
																																							39.4747	197
																																							39.5081	194
																																							39.5415	190
																																							39.575	185
																																							39.6084	183
																																							39.6418	182
																																							39.6752	184
																																							39.7086	187
																																							39.7421	191
																																							39.7755	194
																																							39.8089	195
																																							39.8423	194
																																							39.8758	191
																																							39.9092	187
																																							39.9426	184
																																							39.976	181
																																							40.0095	179
																																							40.0429	178
																																							40.0763	179
																																							40.1097	181
																																							40.1431	184
																																							40.1766	185
																																							40.21	186
																																							40.2434	185
																																							40.2768	184
																																							40.3103	181
																																							40.3437	179
																																							40.3771	178
																																							40.4105	177
																																							40.444	176
																																							40.4774	175
																																							40.5108	175
																																							40.5442	177
																																							40.5776	180
																																							40.6111	184
																																							40.6445	189
																																							40.6779	194
																																							40.7113	196
																																							40.7448	197
																																							40.7782	196
																																							40.8116	194
																																							40.845	192
																																							40.8784	191
																																							40.9119	192
																																							40.9453	193
																																							40.9787	195
																																							41.0121	197
																																							41.0455	198
																																							41.079	198
																																							41.1124	196
																																							41.1458	193
																																							41.1792	191
																																							41.2127	189
																																							41.2461	188
																																							41.2795	187
																																							41.3129	186
																																							41.3464	184
																																							41.3798	182
																																							41.4132	181
																																							41.4466	182
																																							41.48	184
																																							41.5135	186
																																							41.5469	187
																																							41.5803	187
																																							41.6137	185
																																							41.6472	183
																																							41.6806	183
																																							41.714	185
																																							41.7474	190
																																							41.7809	196
																																							41.8143	202
																																							41.8477	204
																																							41.8811	204
																																							41.9145	200
																																							41.948	196
																																							41.9814	191
																																							42.0148	187
																																							42.0482	185
																																							42.0817	184
																																							42.1151	183
																																							42.1485	183
																																							42.1819	183
																																							42.2153	184
																																							42.2488	185
																																							42.2822	187
																																							42.3156	188
																																							42.349	188
																																							42.3825	186
																																							42.4159	184
																																							42.4493	182
																																							42.4827	181
																																							42.5162	180
																																							42.5496	182
																																							42.583	186
																																							42.6164	190
																																							42.6498	194
																																							42.6833	197
																																							42.7167	197
																																							42.7501	194
																																							42.7835	189
																																							42.8169	184
																																							42.8504	179
																																							42.8838	176
																																							42.9172	174
																																							42.9506	174
																																							42.9841	174
																																							43.0175	174
																																							43.0509	174
																																							43.0843	172
																																							43.1178	170
																																							43.1512	168
																																							43.1846	167
																																							43.218	167
																																							43.2514	167
																																							43.2849	169
																																							43.3183	172
																																							43.3517	175
																																							43.3851	176
																																							43.4186	176
																																							43.452	176
																																							43.4854	174
																																							43.5188	173
																																							43.5523	172
																																							43.5857	174
																																							43.6191	176
																																							43.6525	180
																																							43.6859	184
																																							43.7194	186
																																							43.7528	187
																																							43.7862	185
																																							43.8196	182
																																							43.8531	178
																																							43.8865	174
																																							43.9199	172
																																							43.9533	171
																																							43.9867	172
																																							44.0202	174
																																							44.0536	176
																																							44.087	177
																																							44.1204	178
																																							44.1538	177
																																							44.1873	176
																																							44.2207	175
																																							44.2541	174
																																							44.2875	172
																																							44.321	170
																																							44.3544	169
																																							44.3878	169
																																							44.4212	169
																																							44.4547	170
																																							44.4881	171
																																							44.5215	173
																																							44.5549	175
																																							44.5883	176
																																							44.6218	176
																																							44.6552	174
																																							44.6886	172
																																							44.722	169
																																							44.7555	166
																																							44.7889	164
																																							44.8223	163
																																							44.8557	164
																																							44.8891	166
																																							44.9226	168
																																							44.956	172
																																							44.9894	176
																																							45.0228	179
																																							45.0563	180
																																							45.0897	180
																																							45.1231	179
																																							45.1565	177
																																							45.19	175
																																							45.2234	173
																																							45.2568	172
																																							45.2902	171
																																							45.3236	171
																																							45.3571	172
																																							45.3905	174
																																							45.4239	177
																																							45.4573	179
																																							45.4907	181
																																							45.5242	182
																																							45.5576	180
																																							45.591	176
																																							45.6244	171
																																							45.6579	166
																																							45.6913	165
																																							45.7247	167
																																							45.7581	171
																																							45.7916	177
																																							45.825	180
																																							45.8584	181
																																							45.8918	179
																																							45.9252	176
																																							45.9587	173
																																							45.9921	172
																																							46.0255	173
																																							46.0589	176
																																							46.0924	179
																																							46.1258	180
																																							46.1592	178
																																							46.1926	173
																																							46.2261	167
																																							46.2595	160
																																							46.2929	155
																																							46.3263	153
																																							46.3597	155
																																							46.3932	160
																																							46.4266	166
																																							46.46	173
																																							46.4934	177
																																							46.5269	179
																																							46.5603	178
																																							46.5937	175
																																							46.6271	170
																																							46.6605	166
																																							46.694	163
																																							46.7274	161
																																							46.7608	161
																																							46.7942	162
																																							46.8276	164
																																							46.8611	167
																																							46.8945	169
																																							46.9279	171
																																							46.9613	171
																																							46.9948	171
																																							47.0282	171
																																							47.0616	170
																																							47.095	169
																																							47.1285	169
																																							47.1619	168
																																							47.1953	168
																																							47.2287	168
																																							47.2621	167
																																							47.2956	167
																																							47.329	166
																																							47.3624	164
																																							47.3958	162
																																							47.4293	161
																																							47.4627	160
																																							47.4961	160
																																							47.5295	160
																																							47.563	162
																																							47.5964	164
																																							47.6298	164
																																							47.6632	164
																																							47.6966	163
																																							47.7301	160
																																							47.7635	158
																																							47.7969	157
																																							47.8303	157
																																							47.8638	159
																																							47.8972	160
																																							47.9306	161
																																							47.964	162
																																							47.9974	163
																																							48.0309	164
																																							48.0643	165
																																							48.0977	167
																																							48.1311	168
																																							48.1645	169
																																							48.198	168
																																							48.2314	167
																																							48.2648	164
																																							48.2982	162
																																							48.3317	160
																																							48.3651	158
																																							48.3985	156
																																							48.4319	154
																																							48.4654	151
																																							48.4988	149
																																							48.5322	148
																																							48.5656	147
																																							48.599	148
																																							48.6325	150
																																							48.6659	152
																																							48.6993	154
																																							48.7327	156
																																							48.7662	158
																																							48.7996	159
																																							48.833	161
																																							48.8664	164
																																							48.8999	167
																																							48.9333	170
																																							48.9667	172
																																							49.0001	172
																																							49.0335	171
																																							49.067	168
																																							49.1004	163
																																							49.1338	159
																																							49.1672	155
																																							49.2007	153
																																							49.2341	153
																																							49.2675	154
																																							49.3009	157
																																							49.3343	158
																																							49.3678	158
																																							49.4012	156
																																							49.4346	151
																																							49.468	146
																																							49.5015	142
																																							49.5349	139
																																							49.5683	139
																																							49.6017	141
																																							49.6352	145
																																							49.6686	150
																																							49.702	153
																																							49.7354	155
																																							49.7688	155
																																							49.8023	154
																																							49.8357	151
																																							49.8691	150
																																							49.9025	149
																																							49.9359	149
																																							49.9694	150
